# Supplementary material for: Nitrogen-to-functionalized carbon atom transmutation of pyridine
Source: Chem Sci. 2024 Aug 26;15(37):15205–11. doi: 10.1039/d4sc04413d (PMC11372446; doi:10.1039/d4sc04413d)
Supplement: SC-015-D4SC04413D-s002 [file SC-015-D4SC04413D-s002.cif]

# Supplementary Information (SI) for Chemical Science.
# This journal is © The Royal Society of Chemistry 2024

####################################################################### 
# 
# This file contains crystal structure data downloaded from the 
# Cambridge Structural Database (CSD) hosted by the Cambridge 
# Crystallographic Data Centre (CCDC).
# 
# Full information about CCDC data access policies and citation 
# guidelines are available at http://www.ccdc.cam.ac.uk/access/V1 
# 
# Audit and citation data items may have been added by the CCDC. 
# Please retain this information to preserve the provenance of 
# this file and to allow appropriate attribution of the data. 
# 
#######################################################################

data_glo10557
_database_code_depnum_ccdc_archive 'CCDC 2334460'
loop_
_audit_author_name
_audit_author_address
'Constantin G. Daniliuc'
;Organisch Chemisches Institut University of Muenster
Germany
;
_audit_update_record             
;
2024-02-22 deposited with the CCDC.	2024-08-26 downloaded from the CCDC.
;

_audit_creation_method           'APEX4 v2022.10-1'
_chemical_name_systematic        ?
_chemical_name_common            ?
_chemical_formula_moiety         ?
_chemical_formula_sum            'C25 H23 N O'
_chemical_formula_iupac          ?
_chemical_formula_weight         353.44

_chemical_melting_point          ?

_space_group_crystal_system      monoclinic
_space_group_IT_number           14
_space_group_name_H-M_alt        'P 1 21/n 1'
_space_group_name_Hall           '-P 2yn'
loop_
_space_group_symop_operation_xyz
'x, y, z'
'-x+1/2, y+1/2, -z+1/2'
'-x, -y, -z'
'x-1/2, -y-1/2, z-1/2'

_cell_length_a                   16.5300(3)
_cell_length_b                   5.94310(10)
_cell_length_c                   20.4998(4)
_cell_angle_alpha                90
_cell_angle_beta                 110.4490(10)
_cell_angle_gamma                90
_cell_volume                     1886.98(6)
_cell_formula_units_Z            4
_cell_measurement_reflns_used    8534
_cell_measurement_theta_min      2.9743
_cell_measurement_theta_max      66.3808
_cell_measurement_temperature    100.(2)

_exptl_crystal_description       block
_exptl_crystal_colour            orange-yellow
_exptl_crystal_size_max          0.110
_exptl_crystal_size_mid          0.090
_exptl_crystal_size_min          0.074
_exptl_crystal_density_diffrn    1.244
_exptl_crystal_density_meas      ?
_exptl_crystal_density_method    'not measured'
_exptl_crystal_F_000             752

_exptl_absorpt_coefficient_mu    0.581
_exptl_absorpt_correction_type   multi-scan
_exptl_absorpt_process_details   
;
Krause, L., Herbst-Irmer, R., Sheldrick, G. M., Stalke, D. (2015).
"Comparison of silver and molybdenum microfocus X-ray sources for
single-crystal structure determination"
J. Appl. Cryst. 48, 3-10. doi:10.1107/S1600576714022985
;
_exptl_absorpt_correction_T_min  0.88
_exptl_absorpt_correction_T_max  0.96

_exptl_special_details           
;
;

_diffrn_ambient_temperature      100.(2)

_diffrn_source                   'Cu ImS'
_diffrn_source_type              'micro focus tube'
_diffrn_source_power             0.05
_diffrn_source_current           1.0
_diffrn_source_voltage           50

_diffrn_radiation_probe          x-ray
_diffrn_radiation_type           CuK\a
_diffrn_radiation_wavelength     1.54178
_diffrn_radiation_monochromator  'MX mirror'

_diffrn_measurement_device       'Bruker D8 Venture Photon III'
_diffrn_measurement_device_type  'single crystal diffractometer'
_diffrn_measurement_method       'phi/omega scans'

_diffrn_detector_area_resol_mean 7.3910

_diffrn_reflns_number            29807
_diffrn_reflns_av_R_equivalents  0.0909
_diffrn_reflns_av_unetI/netI     0.0384
_diffrn_reflns_theta_min         2.97
_diffrn_reflns_theta_max         66.68
_diffrn_reflns_theta_full        66.68
_diffrn_measured_fraction_theta_max 0.994
_diffrn_measured_fraction_theta_full 0.994
_diffrn_reflns_limit_h_min       -19
_diffrn_reflns_limit_h_max       19
_diffrn_reflns_limit_k_min       -7
_diffrn_reflns_limit_k_max       7
_diffrn_reflns_limit_l_min       -24
_diffrn_reflns_limit_l_max       24

_refine_special_details          
;

Reflections were merged by SHELXL according to the crystal
class for the calculation of statistics and refinement.

_reflns_Friedel_fraction is defined as the number of unique
Friedel pairs measured divided by the number that would be
possible theoretically, ignoring centric projections and
systematic absences.
;

_reflns_number_total             3305
_reflns_number_gt                2617
_reflns_threshold_expression     'I > 2\s(I)'
_reflns_Friedel_coverage         0.000
_reflns_Friedel_fraction_max     .
_reflns_Friedel_fraction_full    .

_refine_ls_structure_factor_coef Fsqd
_refine_ls_matrix_type           full
_refine_ls_R_factor_all          0.0585
_refine_ls_R_factor_gt           0.0418
_refine_ls_wR_factor_gt          0.0938
_refine_ls_wR_factor_ref         0.1030
_refine_ls_goodness_of_fit_ref   1.049
_refine_ls_restrained_S_all      1.049
_refine_ls_number_reflns         3305
_refine_ls_number_parameters     244
_refine_ls_number_restraints     0
_refine_ls_number_constraints    ?
_refine_ls_hydrogen_treatment    constr
_refine_ls_weighting_scheme      calc
_refine_ls_weighting_details     
'w=1/[\s^2^(Fo^2^)+(0.0388P)^2^+0.8721P] where P=(Fo^2^+2Fc^2^)/3'

_atom_sites_solution_hydrogens   geom
_atom_sites_solution_primary     direct
_atom_sites_solution_secondary   ?

_refine_ls_shift/su_max          0.000
_refine_ls_shift/su_mean         0.000
_refine_diff_density_max         0.247
_refine_diff_density_min         -0.181
_refine_ls_extinction_method     none
_refine_ls_extinction_coef       ?

loop_
_atom_type_symbol
_atom_type_description
_atom_type_scat_dispersion_real
_atom_type_scat_dispersion_imag
_atom_type_scat_source
C C 0.0181 0.0091 'International Tables Vol C Tables 4.2.6.8 and 6.1.1.4'
H H 0.0000 0.0000 'International Tables Vol C Tables 4.2.6.8 and 6.1.1.4'
N N 0.0311 0.0180 'International Tables Vol C Tables 4.2.6.8 and 6.1.1.4'
O O 0.0492 0.0322 'International Tables Vol C Tables 4.2.6.8 and 6.1.1.4'

_computing_data_collection       'Bruker APEX4 v2022.10-1 Photon III'
_computing_cell_refinement       'SAINT V8.40B (Bruker AXS LLC, 2019)'
_computing_data_reduction        'SAINT V8.40B (Bruker AXS LLC, 2019)'
_computing_structure_solution    'SHELXT 2019/1 (Sheldrick, 2018)'
_computing_structure_refinement  'SHELXL-2019/1 (Sheldrick, 2018)'
_computing_molecular_graphics    'shelXle (C.B. Huebschle, rev 1380)'
_computing_publication_material  'SHELXT 2011/1 (Sheldrick, 2018)'

loop_
_atom_site_type_symbol
_atom_site_label
_atom_site_fract_x
_atom_site_fract_y
_atom_site_fract_z
_atom_site_U_iso_or_equiv
_atom_site_adp_type
_atom_site_calc_flag
_atom_site_refinement_flags_adp
_atom_site_refinement_flags_occupancy
_atom_site_refinement_flags_posn
_atom_site_occupancy
_atom_site_disorder_assembly
_atom_site_disorder_group
N N1 0.45162(8) 0.4429(2) 0.69906(7) 0.0216(3) Uani d . . . 1 . .
O O1 0.32991(9) -0.4315(2) 0.43745(7) 0.0409(4) Uani d . . . 1 . .
C C1 0.37214(13) -0.2953(3) 0.48088(10) 0.0322(4) Uani d . . . 1 . .
H H1 0.432998 -0.315114 0.498522 0.039000 Uiso calc U . R 1 . .
C C2 0.33776(11) -0.1063(3) 0.50790(9) 0.0266(4) Uani d . . . 1 . .
C C3 0.39672(11) 0.0199(3) 0.55822(9) 0.0261(4) Uani d . . . 1 . .
H H3 0.455310 -0.023013 0.568972 0.031000 Uiso calc U . R 1 . .
C C4 0.38305(11) 0.2058(3) 0.59670(9) 0.0248(4) Uani d . . . 1 . .
H H4 0.328330 0.277693 0.583231 0.030000 Uiso calc U . R 1 . .
C C5 0.44963(11) 0.2790(3) 0.65318(9) 0.0228(4) Uani d . . . 1 . .
H H5 0.502846 0.202872 0.661527 0.027000 Uiso calc U . R 1 . .
C C6 0.53369(10) 0.4988(3) 0.75376(8) 0.0232(4) Uani d . . . 1 . .
H H6A 0.571084 0.363692 0.763826 0.028000 Uiso calc U . R 1 . .
H H6B 0.522232 0.537410 0.796703 0.028000 Uiso calc U . R 1 . .
C C7 0.38040(10) 0.6041(3) 0.68719(8) 0.0237(4) Uani d . . . 1 . .
H H7A 0.326441 0.536379 0.655102 0.028000 Uiso calc U . R 1 . .
H H7B 0.392682 0.740693 0.664615 0.028000 Uiso calc U . R 1 . .
C C11 0.24321(11) -0.0663(3) 0.48374(8) 0.0261(4) Uani d . . . 1 . .
C C12 0.18803(12) -0.2353(3) 0.49111(9) 0.0303(4) Uani d . . . 1 . .
H H12 0.211355 -0.376509 0.510365 0.036000 Uiso calc U . R 1 . .
C C13 0.10019(12) -0.1994(3) 0.47078(9) 0.0333(4) Uani d . . . 1 . .
H H13 0.063835 -0.314845 0.477085 0.040000 Uiso calc U . R 1 . .
C C14 0.06455(12) 0.0041(3) 0.44118(9) 0.0338(4) Uani d . . . 1 . .
H H14 0.004012 0.027876 0.427011 0.041000 Uiso calc U . R 1 . .
C C15 0.11800(12) 0.1725(3) 0.43244(9) 0.0313(4) Uani d . . . 1 . .
H H15 0.093996 0.311748 0.411905 0.038000 Uiso calc U . R 1 . .
C C16 0.20698(11) 0.1377(3) 0.45378(9) 0.0273(4) Uani d . . . 1 . .
H H16 0.243252 0.253939 0.447850 0.033000 Uiso calc U . R 1 . .
C C21 0.58210(10) 0.6914(3) 0.73605(9) 0.0225(4) Uani d . . . 1 . .
C C22 0.59039(11) 0.7070(3) 0.67094(9) 0.0264(4) Uani d . . . 1 . .
H H22 0.563138 0.598873 0.636037 0.032000 Uiso calc U . R 1 . .
C C23 0.63829(11) 0.8798(3) 0.65676(10) 0.0330(4) Uani d . . . 1 . .
H H23 0.643040 0.891172 0.612015 0.040000 Uiso calc U . R 1 . .
C C24 0.67945(11) 1.0367(3) 0.70830(11) 0.0360(5) Uani d . . . 1 . .
H H24 0.711896 1.155859 0.698651 0.043000 Uiso calc U . R 1 . .
C C25 0.67286(11) 1.0181(3) 0.77318(11) 0.0344(5) Uani d . . . 1 . .
H H25 0.702048 1.122773 0.808604 0.041000 Uiso calc U . R 1 . .
C C26 0.62398(11) 0.8478(3) 0.78729(9) 0.0285(4) Uani d . . . 1 . .
H H26 0.619058 0.837925 0.832007 0.034000 Uiso calc U . R 1 . .
C C31 0.36752(10) 0.6700(3) 0.75412(8) 0.0213(4) Uani d . . . 1 . .
C C32 0.39526(10) 0.8776(3) 0.78510(9) 0.0262(4) Uani d . . . 1 . .
H H32 0.421609 0.981497 0.763479 0.031000 Uiso calc U . R 1 . .
C C33 0.38478(11) 0.9345(3) 0.84755(9) 0.0312(4) Uani d . . . 1 . .
H H33 0.404297 1.076292 0.868555 0.037000 Uiso calc U . R 1 . .
C C34 0.34590(12) 0.7843(3) 0.87896(9) 0.0332(4) Uani d . . . 1 . .
H H34 0.339213 0.822075 0.921826 0.040000 Uiso calc U . R 1 . .
C C35 0.31665(11) 0.5781(3) 0.84767(9) 0.0308(4) Uani d . . . 1 . .
H H35 0.288908 0.475947 0.868678 0.037000 Uiso calc U . R 1 . .
C C36 0.32789(10) 0.5217(3) 0.78600(9) 0.0245(4) Uani d . . . 1 . .
H H36 0.308305 0.379758 0.765127 0.029000 Uiso calc U . R 1 . .

loop_
_atom_site_aniso_label
_atom_site_aniso_U_11
_atom_site_aniso_U_22
_atom_site_aniso_U_33
_atom_site_aniso_U_12
_atom_site_aniso_U_13
_atom_site_aniso_U_23
N1 0.0187(7) 0.0218(7) 0.0225(7) 0.0011(6) 0.0048(6) -0.0008(6)
O1 0.0573(9) 0.0310(7) 0.0377(8) -0.0082(7) 0.0207(7) -0.0105(6)
C1 0.0420(11) 0.0248(10) 0.0306(10) -0.0026(8) 0.0138(9) -0.0011(8)
C2 0.0347(10) 0.0209(9) 0.0242(9) -0.0019(7) 0.0104(8) 0.0009(7)
C3 0.0299(9) 0.0237(9) 0.0242(9) -0.0003(7) 0.0089(7) 0.0030(7)
C4 0.0261(9) 0.0225(9) 0.0251(9) -0.0004(7) 0.0082(7) 0.0012(7)
C5 0.0252(9) 0.0194(8) 0.0250(9) 0.0008(7) 0.0103(7) 0.0019(7)
C6 0.0200(8) 0.0266(9) 0.0196(8) 0.0021(7) 0.0027(7) -0.0007(7)
C7 0.0216(8) 0.0248(9) 0.0227(9) 0.0020(7) 0.0054(7) 0.0009(7)
C11 0.0357(10) 0.0252(9) 0.0171(8) -0.0065(8) 0.0090(7) -0.0051(7)
C12 0.0405(11) 0.0282(10) 0.0223(9) -0.0074(8) 0.0109(8) -0.0024(7)
C13 0.0396(11) 0.0349(11) 0.0274(10) -0.0129(9) 0.0142(8) -0.0056(8)
C14 0.0304(10) 0.0436(12) 0.0253(10) -0.0084(9) 0.0072(8) -0.0102(8)
C15 0.0368(10) 0.0296(10) 0.0232(9) -0.0037(8) 0.0050(8) -0.0048(8)
C16 0.0336(10) 0.0245(9) 0.0227(9) -0.0065(8) 0.0087(7) -0.0028(7)
C21 0.0155(8) 0.0237(9) 0.0265(9) 0.0043(7) 0.0048(7) -0.0017(7)
C22 0.0227(9) 0.0274(9) 0.0291(9) 0.0018(7) 0.0091(7) -0.0010(7)
C23 0.0269(9) 0.0357(11) 0.0415(11) 0.0064(8) 0.0185(9) 0.0076(9)
C24 0.0197(9) 0.0273(10) 0.0613(14) -0.0007(8) 0.0143(9) 0.0031(9)
C25 0.0187(9) 0.0286(10) 0.0493(12) 0.0005(8) 0.0037(8) -0.0092(9)
C26 0.0195(8) 0.0314(10) 0.0306(10) 0.0037(7) 0.0036(7) -0.0055(8)
C31 0.0171(8) 0.0219(9) 0.0225(8) 0.0038(7) 0.0039(6) 0.0014(7)
C32 0.0217(8) 0.0234(9) 0.0313(10) 0.0014(7) 0.0064(7) 0.0010(7)
C33 0.0273(9) 0.0269(10) 0.0315(10) 0.0076(8) 0.0002(8) -0.0076(8)
C34 0.0302(10) 0.0461(12) 0.0213(9) 0.0154(9) 0.0064(8) -0.0002(8)
C35 0.0262(9) 0.0380(11) 0.0298(10) 0.0077(8) 0.0118(8) 0.0098(8)
C36 0.0208(8) 0.0232(9) 0.0282(9) 0.0025(7) 0.0070(7) 0.0024(7)

_geom_special_details            
;

All esds (except the esd in the dihedral angle between two l.s. planes)
are estimated using the full covariance matrix.  The cell esds are taken
into account individually in the estimation of esds in distances, angles
and torsion angles; correlations between esds in cell parameters are only
used when they are defined by crystal symmetry.  An approximate (isotropic)
treatment of cell esds is used for estimating esds involving l.s. planes.
;

loop_
_geom_bond_atom_site_label_1
_geom_bond_atom_site_label_2
_geom_bond_site_symmetry_2
_geom_bond_distance
_geom_bond_publ_flag
N1 C5 . 1.346(2) ?
N1 C6 . 1.465(2) ?
N1 C7 . 1.471(2) ?
O1 C1 . 1.225(2) ?
C1 C2 . 1.453(2) ?
C1 H1 . 0.950000 ?
C2 C3 . 1.369(2) ?
C2 C11 . 1.485(2) ?
C3 C4 . 1.420(2) ?
C3 H3 . 0.950000 ?
C4 C5 . 1.361(2) ?
C4 H4 . 0.950000 ?
C5 H5 . 0.950000 ?
C6 C21 . 1.512(2) ?
C6 H6A . 0.990000 ?
C6 H6B . 0.990000 ?
C7 C31 . 1.512(2) ?
C7 H7A . 0.990000 ?
C7 H7B . 0.990000 ?
C11 C16 . 1.396(2) ?
C11 C12 . 1.400(2) ?
C12 C13 . 1.380(3) ?
C12 H12 . 0.950000 ?
C13 C14 . 1.389(3) ?
C13 H13 . 0.950000 ?
C14 C15 . 1.387(3) ?
C14 H14 . 0.950000 ?
C15 C16 . 1.396(3) ?
C15 H15 . 0.950000 ?
C16 H16 . 0.950000 ?
C21 C22 . 1.392(2) ?
C21 C26 . 1.392(2) ?
C22 C23 . 1.388(3) ?
C22 H22 . 0.950000 ?
C23 C24 . 1.395(3) ?
C23 H23 . 0.950000 ?
C24 C25 . 1.376(3) ?
C24 H24 . 0.950000 ?
C25 C26 . 1.387(3) ?
C25 H25 . 0.950000 ?
C26 H26 . 0.950000 ?
C31 C32 . 1.390(2) ?
C31 C36 . 1.390(2) ?
C32 C33 . 1.392(3) ?
C32 H32 . 0.950000 ?
C33 C34 . 1.383(3) ?
C33 H33 . 0.950000 ?
C34 C35 . 1.389(3) ?
C34 H34 . 0.950000 ?
C35 C36 . 1.382(2) ?
C35 H35 . 0.950000 ?
C36 H36 . 0.950000 ?

loop_
_geom_angle_atom_site_label_1
_geom_angle_atom_site_label_2
_geom_angle_atom_site_label_3
_geom_angle_site_symmetry_1
_geom_angle_site_symmetry_3
_geom_angle
_geom_angle_publ_flag
C5 N1 C6 . . 119.26(13) ?
C5 N1 C7 . . 122.21(14) ?
C6 N1 C7 . . 116.92(13) ?
O1 C1 C2 . . 126.04(18) ?
O1 C1 H1 . . 117.000000 ?
C2 C1 H1 . . 117.000000 ?
C3 C2 C1 . . 116.14(16) ?
C3 C2 C11 . . 123.58(16) ?
C1 C2 C11 . . 120.19(16) ?
C2 C3 C4 . . 129.42(17) ?
C2 C3 H3 . . 115.300000 ?
C4 C3 H3 . . 115.300000 ?
C5 C4 C3 . . 118.88(16) ?
C5 C4 H4 . . 120.600000 ?
C3 C4 H4 . . 120.600000 ?
N1 C5 C4 . . 129.86(16) ?
N1 C5 H5 . . 115.100000 ?
C4 C5 H5 . . 115.100000 ?
N1 C6 C21 . . 114.48(13) ?
N1 C6 H6A . . 108.600000 ?
C21 C6 H6A . . 108.600000 ?
N1 C6 H6B . . 108.600000 ?
C21 C6 H6B . . 108.600000 ?
H6A C6 H6B . . 107.600000 ?
N1 C7 C31 . . 112.15(13) ?
N1 C7 H7A . . 109.200000 ?
C31 C7 H7A . . 109.200000 ?
N1 C7 H7B . . 109.200000 ?
C31 C7 H7B . . 109.200000 ?
H7A C7 H7B . . 107.900000 ?
C16 C11 C12 . . 118.36(17) ?
C16 C11 C2 . . 121.70(15) ?
C12 C11 C2 . . 119.93(16) ?
C13 C12 C11 . . 120.87(18) ?
C13 C12 H12 . . 119.600000 ?
C11 C12 H12 . . 119.600000 ?
C12 C13 C14 . . 120.49(17) ?
C12 C13 H13 . . 119.800000 ?
C14 C13 H13 . . 119.800000 ?
C15 C14 C13 . . 119.52(17) ?
C15 C14 H14 . . 120.200000 ?
C13 C14 H14 . . 120.200000 ?
C14 C15 C16 . . 120.09(18) ?
C14 C15 H15 . . 120.000000 ?
C16 C15 H15 . . 120.000000 ?
C15 C16 C11 . . 120.65(16) ?
C15 C16 H16 . . 119.700000 ?
C11 C16 H16 . . 119.700000 ?
C22 C21 C26 . . 119.30(16) ?
C22 C21 C6 . . 121.23(15) ?
C26 C21 C6 . . 119.33(15) ?
C23 C22 C21 . . 120.31(17) ?
C23 C22 H22 . . 119.800000 ?
C21 C22 H22 . . 119.800000 ?
C22 C23 C24 . . 119.92(18) ?
C22 C23 H23 . . 120.000000 ?
C24 C23 H23 . . 120.000000 ?
C25 C24 C23 . . 119.72(17) ?
C25 C24 H24 . . 120.100000 ?
C23 C24 H24 . . 120.100000 ?
C24 C25 C26 . . 120.58(18) ?
C24 C25 H25 . . 119.700000 ?
C26 C25 H25 . . 119.700000 ?
C25 C26 C21 . . 120.14(17) ?
C25 C26 H26 . . 119.900000 ?
C21 C26 H26 . . 119.900000 ?
C32 C31 C36 . . 118.85(16) ?
C32 C31 C7 . . 121.08(15) ?
C36 C31 C7 . . 120.07(15) ?
C31 C32 C33 . . 120.57(17) ?
C31 C32 H32 . . 119.700000 ?
C33 C32 H32 . . 119.700000 ?
C34 C33 C32 . . 119.90(17) ?
C34 C33 H33 . . 120.000000 ?
C32 C33 H33 . . 120.000000 ?
C33 C34 C35 . . 119.84(17) ?
C33 C34 H34 . . 120.100000 ?
C35 C34 H34 . . 120.100000 ?
C36 C35 C34 . . 120.01(17) ?
C36 C35 H35 . . 120.000000 ?
C34 C35 H35 . . 120.000000 ?
C35 C36 C31 . . 120.80(17) ?
C35 C36 H36 . . 119.600000 ?
C31 C36 H36 . . 119.600000 ?

loop_
_geom_torsion_atom_site_label_1
_geom_torsion_atom_site_label_2
_geom_torsion_atom_site_label_3
_geom_torsion_atom_site_label_4
_geom_torsion_site_symmetry_1
_geom_torsion_site_symmetry_2
_geom_torsion_site_symmetry_3
_geom_torsion_site_symmetry_4
_geom_torsion
_geom_torsion_publ_flag
O1 C1 C2 C3 . . . . 177.68(18) ?
O1 C1 C2 C11 . . . . 1.0(3) ?
C1 C2 C3 C4 . . . . -176.59(17) ?
C11 C2 C3 C4 . . . . 0.0(3) ?
C2 C3 C4 C5 . . . . 167.80(17) ?
C6 N1 C5 C4 . . . . -176.42(17) ?
C7 N1 C5 C4 . . . . -11.3(3) ?
C3 C4 C5 N1 . . . . -176.80(16) ?
C5 N1 C6 C21 . . . . 94.58(17) ?
C7 N1 C6 C21 . . . . -71.30(18) ?
C5 N1 C7 C31 . . . . 145.22(15) ?
C6 N1 C7 C31 . . . . -49.35(19) ?
C3 C2 C11 C16 . . . . 60.2(2) ?
C1 C2 C11 C16 . . . . -123.35(18) ?
C3 C2 C11 C12 . . . . -119.44(19) ?
C1 C2 C11 C12 . . . . 57.0(2) ?
C16 C11 C12 C13 . . . . -1.5(2) ?
C2 C11 C12 C13 . . . . 178.18(16) ?
C11 C12 C13 C14 . . . . 1.3(3) ?
C12 C13 C14 C15 . . . . -0.3(3) ?
C13 C14 C15 C16 . . . . -0.5(3) ?
C14 C15 C16 C11 . . . . 0.3(3) ?
C12 C11 C16 C15 . . . . 0.7(2) ?
C2 C11 C16 C15 . . . . -179.00(16) ?
N1 C6 C21 C22 . . . . -44.1(2) ?
N1 C6 C21 C26 . . . . 140.17(15) ?
C26 C21 C22 C23 . . . . -1.5(2) ?
C6 C21 C22 C23 . . . . -177.18(15) ?
C21 C22 C23 C24 . . . . 1.0(3) ?
C22 C23 C24 C25 . . . . 0.5(3) ?
C23 C24 C25 C26 . . . . -1.5(3) ?
C24 C25 C26 C21 . . . . 1.0(3) ?
C22 C21 C26 C25 . . . . 0.5(2) ?
C6 C21 C26 C25 . . . . 176.26(15) ?
N1 C7 C31 C32 . . . . 103.90(18) ?
N1 C7 C31 C36 . . . . -75.66(19) ?
C36 C31 C32 C33 . . . . 1.0(2) ?
C7 C31 C32 C33 . . . . -178.57(15) ?
C31 C32 C33 C34 . . . . -0.5(3) ?
C32 C33 C34 C35 . . . . -0.7(3) ?
C33 C34 C35 C36 . . . . 1.2(3) ?
C34 C35 C36 C31 . . . . -0.7(3) ?
C32 C31 C36 C35 . . . . -0.4(2) ?
C7 C31 C36 C35 . . . . 179.14(15) ?

_shelx_res_file                  
;

TITL glo10557.res in P2(1)/n
    glo10557.res
    created by SHELXL-2019/1 at 09:06:59 on 29-Nov-2023
CELL  1.54178  16.5300   5.9431  20.4998   90.000  110.449   90.000
ZERR    4.000   0.0003   0.0001   0.0004    0.000    0.001    0.000
LATT 1
SYMM 1/2-X, 1/2+Y, 1/2-Z
SFAC C  H  N  O
UNIT 100  92  4  4
LIST 4
REM Old TITL glo10557 in P2(1)/n
REM SHELXT solution in P2(1)/n: R1 0.136, Rweak 0.005, Alpha 0.030
REM <I/s>   0.347 for  357 systematic absences,  Orientation as input
REM Formula found by SHELXT:  C25 N O
SIZE 0.074 0.09 0.11
TEMP -173.150

ACTA
CONF

L.S. 40
BOND $H

FMAP 2
PLAN 10

OMIT   -10   6   1
OMIT   -13   3   5
OMIT     0   0   2

HTAB

WGHT    0.038800    0.872100
FVAR       0.75151
N1    3    0.451617    0.442899    0.699058    11.00000    0.01874    0.02183 =
         0.02248   -0.00080    0.00484    0.00108
O1    4    0.329910   -0.431518    0.437455    11.00000    0.05733    0.03101 =
         0.03774   -0.01054    0.02069   -0.00818
C1    1    0.372137   -0.295322    0.480876    11.00000    0.04204    0.02477 =
         0.03060   -0.00114    0.01379   -0.00257
AFIX  43
H1    2    0.432998   -0.315114    0.498522    11.00000   -1.20000
AFIX   0
C2    1    0.337762   -0.106274    0.507897    11.00000    0.03472    0.02092 =
         0.02418    0.00086    0.01038   -0.00195
C3    1    0.396723    0.019937    0.558222    11.00000    0.02989    0.02367 =
         0.02425    0.00301    0.00893   -0.00035
AFIX  43
H3    2    0.455310   -0.023013    0.568972    11.00000   -1.20000
AFIX   0
C4    1    0.383046    0.205766    0.596704    11.00000    0.02608    0.02253 =
         0.02507    0.00124    0.00817   -0.00040
AFIX  43
H4    2    0.328330    0.277693    0.583231    11.00000   -1.20000
AFIX   0
C5    1    0.449634    0.278997    0.653185    11.00000    0.02525    0.01940 =
         0.02497    0.00190    0.01026    0.00078
AFIX  43
H5    2    0.502846    0.202872    0.661527    11.00000   -1.20000
AFIX   0
C6    1    0.533687    0.498775    0.753757    11.00000    0.02002    0.02665 =
         0.01960   -0.00072    0.00272    0.00209
AFIX  23
H6A   2    0.571084    0.363692    0.763826    11.00000   -1.20000
H6B   2    0.522232    0.537410    0.796703    11.00000   -1.20000
AFIX   0
C7    1    0.380397    0.604087    0.687186    11.00000    0.02159    0.02485 =
         0.02268    0.00091    0.00538    0.00199
AFIX  23
H7A   2    0.326441    0.536379    0.655102    11.00000   -1.20000
H7B   2    0.392682    0.740693    0.664615    11.00000   -1.20000
AFIX   0
C11   1    0.243206   -0.066318    0.483735    11.00000    0.03574    0.02518 =
         0.01711   -0.00513    0.00898   -0.00645
C12   1    0.188026   -0.235293    0.491111    11.00000    0.04046    0.02816 =
         0.02228   -0.00236    0.01088   -0.00740
AFIX  43
H12   2    0.211355   -0.376509    0.510365    11.00000   -1.20000
AFIX   0
C13   1    0.100192   -0.199444    0.470783    11.00000    0.03963    0.03487 =
         0.02736   -0.00559    0.01423   -0.01289
AFIX  43
H13   2    0.063835   -0.314845    0.477085    11.00000   -1.20000
AFIX   0
C14   1    0.064547    0.004128    0.441175    11.00000    0.03037    0.04356 =
         0.02533   -0.01023    0.00721   -0.00843
AFIX  43
H14   2    0.004012    0.027876    0.427011    11.00000   -1.20000
AFIX   0
C15   1    0.117996    0.172526    0.432438    11.00000    0.03678    0.02956 =
         0.02321   -0.00482    0.00499   -0.00372
AFIX  43
H15   2    0.093996    0.311748    0.411905    11.00000   -1.20000
AFIX   0
C16   1    0.206982    0.137679    0.453775    11.00000    0.03364    0.02447 =
         0.02273   -0.00282    0.00868   -0.00655
AFIX  43
H16   2    0.243252    0.253939    0.447850    11.00000   -1.20000
AFIX   0
C21   1    0.582105    0.691373    0.736053    11.00000    0.01546    0.02367 =
         0.02647   -0.00169    0.00476    0.00434
C22   1    0.590391    0.706979    0.670942    11.00000    0.02269    0.02736 =
         0.02906   -0.00101    0.00910    0.00183
AFIX  43
H22   2    0.563138    0.598873    0.636037    11.00000   -1.20000
AFIX   0
C23   1    0.638292    0.879772    0.656762    11.00000    0.02694    0.03574 =
         0.04150    0.00756    0.01845    0.00642
AFIX  43
H23   2    0.643040    0.891172    0.612015    11.00000   -1.20000
AFIX   0
C24   1    0.679454    1.036680    0.708300    11.00000    0.01974    0.02725 =
         0.06128    0.00314    0.01431   -0.00072
AFIX  43
H24   2    0.711896    1.155859    0.698651    11.00000   -1.20000
AFIX   0
C25   1    0.672861    1.018079    0.773177    11.00000    0.01874    0.02864 =
         0.04934   -0.00919    0.00373    0.00049
AFIX  43
H25   2    0.702048    1.122773    0.808604    11.00000   -1.20000
AFIX   0
C26   1    0.623979    0.847821    0.787290    11.00000    0.01946    0.03140 =
         0.03056   -0.00546    0.00356    0.00374
AFIX  43
H26   2    0.619058    0.837925    0.832007    11.00000   -1.20000
AFIX   0
C31   1    0.367517    0.670042    0.754122    11.00000    0.01709    0.02189 =
         0.02251    0.00135    0.00394    0.00385
C32   1    0.395261    0.877577    0.785101    11.00000    0.02167    0.02344 =
         0.03133    0.00100    0.00644    0.00136
AFIX  43
H32   2    0.421609    0.981497    0.763479    11.00000   -1.20000
AFIX   0
C33   1    0.384778    0.934510    0.847548    11.00000    0.02728    0.02694 =
         0.03152   -0.00764    0.00024    0.00758
AFIX  43
H33   2    0.404297    1.076292    0.868555    11.00000   -1.20000
AFIX   0
C34   1    0.345895    0.784316    0.878962    11.00000    0.03015    0.04614 =
         0.02126   -0.00024    0.00635    0.01541
AFIX  43
H34   2    0.339213    0.822075    0.921826    11.00000   -1.20000
AFIX   0
C35   1    0.316646    0.578147    0.847674    11.00000    0.02621    0.03802 =
         0.02976    0.00979    0.01184    0.00773
AFIX  43
H35   2    0.288908    0.475947    0.868678    11.00000   -1.20000
AFIX   0
C36   1    0.327893    0.521683    0.785995    11.00000    0.02076    0.02321 =
         0.02820    0.00243    0.00700    0.00253
AFIX  43
H36   2    0.308305    0.379758    0.765127    11.00000   -1.20000
AFIX   0
HKLF 4


REM  glo10557.res in P2(1)/n
REM wR2 = 0.1030, GooF = S = 1.049, Restrained GooF = 1.049 for all data
REM R1 = 0.0418 for 2617 Fo > 4sig(Fo) and 0.0585 for all 3305 data
REM 244 parameters refined using 0 restraints

END

WGHT      0.0388      0.8721

REM No hydrogen bonds found for HTAB generation

REM Highest difference peak  0.247,  deepest hole -0.181,  1-sigma level  0.039
Q1    1   0.4660 -0.2797  0.4963  11.00000  0.05    0.25
Q2    1   0.6117  0.5981  0.5880  11.00000  0.05    0.19
Q3    1   0.6403  1.0156  0.6703  11.00000  0.05    0.19
Q4    1   0.5632  0.7320  0.6971  11.00000  0.05    0.17
Q5    1   0.6255  0.4865  0.7068  11.00000  0.05    0.16
Q6    1   0.5614  0.6159  0.7468  11.00000  0.05    0.16
Q7    1   0.3645  0.5644  0.7710  11.00000  0.05    0.15
Q8    1   0.3641  0.7823  0.7606  11.00000  0.05    0.15
Q9    1   0.4571 -0.5293  0.4550  11.00000  0.05    0.15
Q10   1   0.6249  0.7181  0.7671  11.00000  0.05    0.15
;
_shelx_res_checksum              89681

_shelx_hkl_file                  
;
   1   0   0    0.50    1.10
   2   0   0  283.77   11.50
   2   0   0  291.47   11.60
   3   0   0   -0.50    3.10
   3   0   0    4.20    3.40
   5   0   0   -0.70    4.20
   5   0   0    2.00    4.60
   6   0   0   86.39   10.20
   6   0   0   87.59   10.20
   7   0   0   -1.60    5.30
   7   0   0   -8.20    4.50
   7   0   0   -4.30    2.70
  -8   0   0   24.30    8.50
   8   0   0   30.60    6.80
   8   0   0   28.50    8.70
   8   0   0   23.30    8.20
   9   0   0    0.60    4.10
   9   0   0   -2.80    4.40
  -9   0   0    3.10    8.00
   9   0   0    2.30    6.70
   9   0   0   -2.60    6.70
 -10   0   0   15.50    9.60
  10   0   0    9.40    7.80
  10   0   0   15.20    9.30
 -10   0   0    3.40   10.40
  10   0   0    4.90    6.80
  11   0   0   -9.30    9.00
 -11   0   0    6.20   10.50
  11   0   0   -3.90    8.70
  11   0   0   -3.20    4.80
  11   0   0   -6.40    7.60
  11   0   0    9.60    8.10
 -11   0   0    6.90    9.60
  11   0   0    7.10    9.70
 -12   0   0   89.69   15.80
  12   0   0   44.40    8.40
  12   0   0   61.29   14.80
 -12   0   0   64.59   13.70
  12   0   0   72.19   14.40
  12   0   0   83.09   16.50
  12   0   0   41.70   10.90
  12   0   0   56.99   15.20
 -13   0   0  -13.50   11.20
  13   0   0   -4.00    8.80
  13   0   0   -6.10    8.90
  13   0   0   -4.90   11.00
  13   0   0    0.00    7.50
  13   0   0  -16.60    9.80
 -13   0   0  -10.20   10.40
  14   0   0  829.62   50.59
  14   0   0  872.71   53.19
  14   0   0  843.82   40.10
 -14   0   0  798.52   42.90
  14   0   0  908.71   37.80
 -14   0   0  856.41   43.00
  14   0   0  822.42   39.20
  15   0   0  -28.80   25.90
 -15   0   0  -18.30   11.40
  15   0   0   17.70   14.20
  15   0   0    3.80    9.50
  15   0   0   -1.00    6.80
 -15   0   0  -20.80   13.50
  15   0   0   -1.50    8.90
  16   0   0  128.39   14.30
  16   0   0  158.18   22.20
 -16   0   0  145.99   16.40
  16   0   0  158.98   15.10
  16   0   0  137.39   16.30
  17   0   0    2.20    5.80
 -17   0   0   -2.50   11.80
  17   0   0  -15.10   13.60
  17   0   0   -5.10    7.10
  17   0   0   -3.20    6.20
  18   0   0   64.09   10.60
  18   0   0   84.29   11.60
   0  -1   0   -0.40    1.90
   0  -1   0   -0.40    2.30
   0   1   0    1.30    2.10
   1  -1   0 1422.76   44.40
  -1  -1   0 1538.45   47.80
   1  -1   0 1340.27   44.60
   1   1   0 1464.25   46.90
   1   1   0 1393.26   46.90
  -2  -1   0  157.78    9.20
   2  -1   0  138.59    5.60
   2   1   0  137.89    9.50
   2   1   0  151.28   10.10
  -3  -1   0 1094.19   38.50
   3  -1   0  974.20   32.70
   3   1   0  984.50   37.20
   4  -1   0 3748.72  115.49
   4   1   0 3619.54  119.99
   4   1   0 3785.72  121.09
   4   1   0 3682.33  118.29
   5  -1   0 1166.68   39.70
   5  -1   0 1073.29   39.70
   5   1   0 1191.18   42.20
   5   1   0 1188.48   45.20
   5   1   0 1136.09   44.00
   6  -1   0  367.16   18.10
   6  -1   0  411.36   18.80
   6   1   0  400.26   23.00
   7  -1   0  779.22   32.70
   7  -1   0  816.12   35.10
  -7  -1   0  792.82   33.70
   7   1   0  811.12   37.40
   7   1   0  753.82   36.90
   7   1   0  825.52   34.00
   8  -1   0  433.36   22.90
  -8  -1   0  396.16   23.50
   8  -1   0  422.36   22.30
   8   1   0  408.36   22.70
   8   1   0  409.46   25.40
   8   1   0  401.96   18.80
   8   1   0  388.16   25.90
  -9  -1   0  527.85   28.20
   9  -1   0  537.45   27.60
   9  -1   0  493.75   21.70
   9  -1   0  501.75   27.50
   9   1   0  483.45   30.00
   9   1   0  531.85   28.10
   9   1   0  522.55   27.70
  -9   1   0  493.95   27.30
  -9   1   0  510.65   30.20
   9   1   0  503.05   22.70
   9   1   0  486.75   30.70
 -10  -1   0   39.70   11.20
  10  -1   0   53.09    7.60
  10  -1   0   86.79   13.80
  10  -1   0   59.29   11.90
 -10  -1   0   68.69   12.40
  10   1   0   69.09    9.50
  10   1   0   82.99   13.30
  10   1   0   81.29   13.80
 -10   1   0   62.09   15.30
  10   1   0   84.09   15.00
  10   1   0   70.89   12.60
  10   1   0   99.09   14.80
 -10   1   0   66.09   13.60
  11  -1   0  122.69   16.30
  11  -1   0  126.59   11.70
 -11  -1   0  147.29   18.10
  11  -1   0  122.39   16.70
 -11  -1   0  139.09   22.60
 -11  -1   0  125.89   17.60
  11  -1   0  119.99   16.70
  11   1   0  114.69   11.80
  11   1   0  129.39   14.60
  11   1   0   95.39   15.40
  11   1   0  102.39   16.00
  11   1   0  125.39   20.60
  11   1   0  116.49   19.40
 -11   1   0  120.19   19.90
 -11   1   0   98.79   15.50
  12  -1   0    0.10   11.50
  12  -1   0   13.20   11.80
  12  -1   0   -4.80    8.60
 -12  -1   0  -21.90   14.50
 -12  -1   0   13.50   10.40
 -12  -1   0  -19.20   12.60
  12  -1   0    2.30    9.50
  12  -1   0   -0.70    8.70
  12  -1   0    1.90    7.00
  12   1   0   12.00    8.70
  12   1   0    6.10    8.30
  12   1   0  -14.40    9.60
  12   1   0   -1.70   12.30
  12   1   0   -5.40    6.70
  12   1   0   -3.80    8.40
 -12   1   0   -3.60   10.60
  13  -1   0   32.30   12.40
  13  -1   0    2.20   10.60
  13  -1   0  -16.10   10.20
  13  -1   0   -0.60   12.30
  13  -1   0   21.30   13.80
 -13  -1   0   -5.30   13.40
 -13  -1   0    1.20   11.30
  13  -1   0    0.10    6.10
  13   1   0   -2.10    9.20
  13   1   0    5.80    8.80
  13   1   0   -1.10   15.20
 -13   1   0   -6.20   11.90
  13   1   0   -1.40    5.80
  13   1   0    0.70    6.30
  14  -1   0   35.00   15.60
 -14  -1   0   -4.60   10.80
  14  -1   0  -10.90   15.40
  14  -1   0    1.70    9.30
  14  -1   0    0.40   12.10
  14  -1   0    2.40    6.70
 -14  -1   0   -3.20   13.90
  14  -1   0   10.40   10.50
 -14   1   0  -11.90   10.90
  14   1   0  -17.80   12.80
  14   1   0    1.70    8.60
  14   1   0   16.10   11.10
  14   1   0   -2.20    6.70
  14   1   0   10.10   14.60
  14   1   0   -4.10    8.70
  15  -1   0   26.60   17.70
  15  -1   0   10.90    9.70
  15  -1   0   13.60    7.30
  15  -1   0   19.80   10.10
 -15  -1   0   13.80   13.00
  15  -1   0   22.20   21.70
 -15  -1   0   50.79   14.40
  15  -1   0   13.00   13.70
 -15   1   0   10.70    8.00
  15   1   0   15.80    9.20
  15   1   0    4.90   19.40
  15   1   0   27.60   10.60
  15   1   0   10.60    7.30
  15   1   0   46.60   20.90
  15   1   0   15.30    9.40
 -15   1   0    8.40   11.60
  16  -1   0  -27.70   13.20
  16  -1   0    2.90    8.60
 -16  -1   0   42.10   20.90
  16  -1   0   -8.40    5.90
 -16  -1   0   -8.00   12.60
  16  -1   0   17.60   15.30
  16   1   0   -0.90    5.50
  16   1   0    1.30   12.90
  16   1   0    5.90    5.90
 -16   1   0   20.60    8.10
 -16   1   0    0.20   10.40
  16   1   0    1.50    7.30
  17  -1   0    1.70    5.30
  17  -1   0   -9.90   22.00
  17  -1   0    4.00    9.70
  17   1   0   -2.30    4.80
  17   1   0   -7.70    6.90
  17   1   0    1.90    9.80
 -17   1   0    0.10    7.40
 -17   1   0    8.70    9.40
  18  -1   0   13.50    4.90
  18  -1   0    5.50    7.00
 -18   1   0   15.10    8.50
 -18   1   0   20.50    7.80
  18   1   0    4.70    7.50
  18   1   0    0.20    5.60
   0  -2   0  290.57   15.50
   0  -2   0  300.67   14.10
   0  -2   0  328.07   14.40
   0   2   0  311.97   16.50
  -1  -2   0  447.36   19.30
  -1  -2   0  424.16   19.00
   1  -2   0  420.56   16.70
   1  -2   0  433.66   17.60
   1   2   0  451.25   19.20
  -1   2   0  410.86   19.60
   2  -2   0  121.69    6.50
  -2  -2   0  123.59   10.10
   2  -2   0  115.09    6.70
   2  -2   0  124.89    6.40
   2   2   0  117.19    9.60
   2   2   0  121.09   10.60
   3  -2   0    0.80    1.30
  -3  -2   0   -4.50    4.20
   3  -2   0    0.70    1.30
   3  -2   0    0.00    2.00
   3   2   0   -2.20    5.30
   3   2   0    1.30    4.90
   3   2   0    6.40    5.60
   4  -2   0 1102.39   36.10
   4  -2   0 1107.29   34.60
  -4  -2   0 1112.29   43.10
   4   2   0 1054.69   43.20
   4   2   0 1063.49   43.70
   4   2   0 1107.49   42.10
  -5  -2   0 2192.68   77.19
   5  -2   0 2208.98   71.39
   5  -2   0 2275.77   70.79
   5   2   0 2270.77   80.99
   5   2   0 2243.68   80.39
   5   2   0 2213.78   77.29
  -6  -2   0  694.03   28.30
   6  -2   0  756.72   27.70
  -6  -2   0  748.03   32.90
   6  -2   0  742.83   27.60
   6   2   0  781.22   37.10
   6   2   0  718.63   32.60
   6   2   0  750.22   36.30
   6   2   0  681.23   28.20
  -7  -2   0   34.80    6.80
  -7  -2   0   46.10   10.00
   7  -2   0   54.59    8.90
   7  -2   0   40.00    6.80
   7   2   0   47.60   11.60
   7   2   0   51.39    9.10
   7   2   0   55.19   14.70
   7   2   0   49.40    9.60
  -8  -2   0  667.43   32.40
   8  -2   0  735.53   30.90
   8  -2   0  736.53   30.10
  -8  -2   0  656.43   30.90
  -8  -2   0  703.33   34.20
  -8  -2   0  680.63   28.10
   8   2   0  763.42   39.30
   8   2   0  680.93   38.60
   8   2   0  694.03   31.20
   8   2   0  697.73   33.80
   8   2   0  629.64   30.40
   8   2   0  705.43   28.30
  -8   2   0  679.83   33.30
   9  -2   0  246.68   17.40
  -9  -2   0  227.98   18.60
  -9  -2   0  266.67   20.60
  -9  -2   0  197.08   14.90
   9  -2   0  263.57   18.10
  -9  -2   0  233.68   19.60
   9   2   0  258.27   19.80
   9   2   0  213.58   23.30
  -9   2   0  223.78   22.20
   9   2   0  254.27   25.60
   9   2   0  228.88   16.10
   9   2   0  218.48   18.20
  -9   2   0  221.88   18.90
   9   2   0  231.08   17.60
  10  -2   0  135.19   14.60
  10  -2   0  139.99   16.10
  10  -2   0  151.08   13.60
 -10  -2   0  115.39   17.80
 -10  -2   0  100.99   16.80
 -10  -2   0  134.79   15.00
  10   2   0  148.79   15.30
  10   2   0  129.09   22.70
 -10   2   0  152.98   16.10
  10   2   0  146.89   19.60
  10   2   0  146.39   13.10
  10   2   0  168.28   16.70
 -10   2   0  165.68   20.00
  10   2   0  140.79   21.70
  10   2   0  160.38   16.10
  11  -2   0  376.36   20.40
 -11  -2   0  395.16   25.90
  11  -2   0  374.96   25.90
  11  -2   0  365.06   25.20
  11   2   0  335.87   31.90
 -11   2   0  354.16   26.20
  11   2   0  394.26   26.10
  11   2   0  290.97   33.50
  11   2   0  350.26   24.10
 -11   2   0  359.46   27.40
  11   2   0  405.96   24.30
  11   2   0  364.96   22.00
  11   2   0  388.46   21.30
  12  -2   0  145.19   17.90
  12  -2   0  148.79   20.10
 -12  -2   0  112.39   17.40
  12  -2   0  132.29   18.00
 -12  -2   0  144.09   20.30
  12   2   0   69.19   23.70
  12   2   0  152.18   17.00
  12   2   0  114.29   13.90
  12   2   0  119.49   16.70
  12   2   0  163.88   17.90
 -12   2   0  119.29   19.40
  12   2   0  108.69   20.40
 -12   2   0  143.59   19.80
  12   2   0  172.88   26.20
  13  -2   0  356.56   28.50
  13  -2   0  396.86   27.90
  13  -2   0  414.66   21.50
 -13  -2   0  407.16   28.20
  13  -2   0  390.26   39.30
  13  -2   0  379.46   30.50
 -13  -2   0  397.36   24.50
 -13   2   0  417.06   30.60
  13   2   0  378.36   24.50
  13   2   0  387.06   40.60
  13   2   0  371.26   25.50
  13   2   0  377.06   38.10
 -13   2   0  375.06   27.10
  13   2   0  391.16   22.50
  13   2   0  385.46   29.90
  14  -2   0  305.57   28.90
  14  -2   0  280.47   26.40
 -14  -2   0  303.27   21.60
  14  -2   0  323.37   26.00
 -14  -2   0  331.57   28.00
  14  -2   0  316.57   20.80
  14   2   0  206.08   47.00
  14   2   0  325.27   20.30
  14   2   0  343.27   29.50
 -14   2   0  335.07   24.90
  14   2   0  349.37   22.00
  14   2   0  324.17   23.70
  14   2   0  289.77   26.70
  14   2   0  285.07   36.00
 -14   2   0  303.27   24.40
 -15  -2   0   25.40   13.00
  15  -2   0   78.29   30.80
  15  -2   0   11.40   10.50
  15  -2   0   48.00    9.00
  15   2   0   25.70    8.80
 -15   2   0   53.39   10.40
  15   2   0   22.70   13.80
  15   2   0   50.59    9.40
  15   2   0   34.70    9.00
 -15   2   0   34.50   12.80
  15   2   0   24.50   11.60
 -16  -2   0   -4.00   18.90
  16  -2   0   -1.80    5.80
  16  -2   0    2.00    8.40
  16  -2   0  -19.00   20.40
  16   2   0    6.80   12.10
 -16   2   0    5.60    7.10
  16   2   0   -6.80   13.20
 -16   2   0   -3.60    9.50
  16   2   0    0.80    6.60
  17  -2   0  124.69   14.20
  17  -2   0  154.58   12.20
 -17   2   0  181.28   17.00
 -17   2   0  135.59   14.20
  17   2   0   83.19   20.80
  17   2   0  127.19   11.20
   0  -3   0    0.10    3.90
   0  -3   0   -5.80    3.20
   0   3   0    1.40    6.00
  -1  -3   0   33.10    6.90
   1  -3   0   34.80    6.00
   1  -3   0   32.90    6.20
  -1   3   0   45.30    9.40
   1   3   0   37.40   10.00
   2  -3   0 2362.16   74.69
  -2  -3   0 2143.49   73.59
  -2  -3   0 2209.58   78.79
   2  -3   0 2173.88   73.79
  -2  -3   0 2204.28   77.29
   2   3   0 2350.16   80.19
   3  -3   0  230.48   12.20
  -3  -3   0  231.68   13.80
  -3  -3   0  209.78   16.50
   3  -3   0  215.88   11.80
  -3  -3   0  230.58   16.90
   3   3   0  230.48   17.30
   3   3   0  234.28   17.70
  -4  -3   0  500.75   25.70
   4  -3   0  532.05   21.00
  -4  -3   0  526.95   23.00
   4  -3   0  507.95   20.10
   4   3   0  534.05   27.70
   4   3   0  522.75   28.70
   5  -3   0  334.97   13.90
   5  -3   0  341.87   15.30
  -5  -3   0  342.37   17.90
  -5  -3   0  332.27   21.50
   5   3   0  305.87   21.40
   5   3   0  345.77   24.50
   5   3   0  343.47   21.00
   6  -3   0    8.30    3.90
  -6  -3   0    0.60    4.90
   6  -3   0    3.80    3.20
  -6  -3   0    6.70    5.50
  -6  -3   0   15.60    9.00
   6   3   0   -3.30    8.70
  -6   3   0    6.70   10.20
   6   3   0    2.00    7.50
  -6   3   0   12.10   10.70
   6   3   0   15.20    9.30
   6   3   0   -2.20    6.60
  -7  -3   0  173.08   17.10
  -7  -3   0  154.78   13.00
  -7  -3   0  151.58   17.00
   7  -3   0  169.58   11.50
  -7  -3   0  172.98   17.60
   7   3   0  136.89   16.30
   7   3   0  188.18   17.20
   7   3   0  123.89   18.90
   7   3   0  168.28   17.40
  -7   3   0  159.28   18.40
  -7   3   0  199.98   28.90
  -7   3   0  147.59   19.80
  -8  -3   0   45.90   10.50
  -8  -3   0   62.89   10.60
  -8  -3   0   45.80   10.50
  -8  -3   0   52.89   12.60
   8   3   0   38.50    9.40
   8   3   0   52.29   11.10
   8   3   0   27.40   11.30
  -8   3   0   42.30   12.60
  -8   3   0   79.39   15.00
   8   3   0   58.09   16.80
  -8   3   0   57.09   13.00
   8   3   0   55.39   11.50
   9  -3   0  173.58   15.10
  -9  -3   0  173.08   19.60
  -9  -3   0  162.58   14.60
   9   3   0  178.88   25.30
   9   3   0  170.38   18.60
  -9   3   0  203.48   21.80
   9   3   0  148.09   19.00
   9   3   0  166.98   19.70
  -9   3   0  148.59   22.40
 -10  -3   0  323.07   21.40
 -10  -3   0  330.77   24.30
  10  -3   0  333.37   21.30
 -10  -3   0  285.97   21.10
  10   3   0  311.47   26.10
  10   3   0  312.17   20.60
  10   3   0  323.87   29.30
 -10   3   0  226.68   28.90
  10   3   0  309.67   23.90
  10   3   0  301.47   22.20
 -10   3   0  322.37   25.80
 -10   3   0  273.67   24.70
 -11  -3   0  237.58   22.20
 -11  -3   0  216.18   19.10
 -11  -3   0  234.28   23.40
  11   3   0  212.48   17.20
  11   3   0  209.48   23.00
 -11   3   0  216.58   23.40
  11   3   0  199.28   21.50
  11   3   0  214.38   19.90
 -11   3   0  241.08   25.20
 -11   3   0  233.58   24.20
 -12  -3   0  575.74   33.80
  12  -3   0  490.25   25.60
  12  -3   0  514.75   31.30
 -12  -3   0  570.84   30.80
  12  -3   0  554.74   33.00
  12   3   0  589.04   34.70
  12   3   0  541.15   26.70
 -12   3   0  489.85   31.40
 -12   3   0  554.24   34.50
  12   3   0  548.35   32.30
  13  -3   0  -18.40   14.90
 -13  -3   0    6.70    7.70
  13  -3   0    9.80   11.60
 -13  -3   0   13.30    9.30
  13   3   0   13.20   11.50
  13   3   0    3.80    8.50
 -13   3   0   23.40   12.90
  13   3   0  -16.60   24.50
  13   3   0   -1.60   11.50
 -13   3   0   -0.10   12.10
  14  -3   0   -4.50   17.90
  14  -3   0    7.40    8.70
 -14  -3   0    2.20   11.00
 -14  -3   0  -15.10    8.50
  14   3   0    9.00   12.00
  14   3   0  -12.50   12.40
 -14   3   0    9.80   15.60
  14   3   0    1.90    7.00
 -14   3   0   -6.00    7.00
 -15  -3   0  -11.00   11.20
  15  -3   0   22.00   11.90
 -15  -3   0   -3.00    6.80
 -15   3   0    2.40   14.60
 -15   3   0    5.70   10.20
  15   3   0   -8.70   12.50
  15   3   0    0.70    9.10
 -16  -3   0  112.69   13.70
  16  -3   0  125.69   16.50
  16  -3   0  126.89   12.40
 -16   3   0  113.09   15.80
  16   3   0   83.09   16.50
  16   3   0  117.19   20.40
   0  -4   0  167.48   13.70
   0  -4   0  150.78   14.10
   0  -4   0  103.09   18.40
   0   4   0  139.39   13.80
   0   4   0  177.48   16.90
   0   4   0  134.69   19.10
   0   4   0  120.59   18.00
  -1  -4   0   28.40    8.50
   1  -4   0   27.40   11.70
  -1  -4   0   13.40    9.40
   1  -4   0   31.60    7.50
   1  -4   0    5.00    8.10
  -1   4   0   30.30    9.00
   1   4   0   13.80    6.70
   1   4   0   41.20   13.00
  -1   4   0   21.70    9.40
   1   4   0   18.90    8.70
  -1   4   0   -1.90   12.00
   1   4   0   20.40   23.80
   1   4   0   26.90   10.30
  -2  -4   0  168.48   13.10
   2  -4   0  188.68   14.70
   2  -4   0  131.39   17.20
  -2  -4   0  176.58   19.10
  -2  -4   0  163.28   17.60
  -2  -4   0  144.69   31.40
   2  -4   0  171.28   17.60
   2   4   0  179.48   14.80
  -2   4   0  146.99   17.00
   2   4   0  213.48   19.00
   2   4   0  187.98   18.20
  -2   4   0  166.08   22.40
  -2   4   0  153.78   19.60
   2   4   0  154.38   20.40
  -2   4   0  187.78   23.30
  -3  -4   0  -17.10   10.60
  -3  -4   0    0.00    5.70
  -3  -4   0  -14.10    7.60
  -3  -4   0   13.60   10.20
   3  -4   0    0.30    5.90
  -3   4   0    0.10   12.30
  -3   4   0   -2.50   11.60
   3   4   0    8.10   20.80
  -3   4   0  -23.40    9.10
   3   4   0   -6.80   11.40
   3   4   0   -2.10    8.90
   3   4   0   -1.80    6.10
  -3   4   0  -12.40    7.20
   4  -4   0  121.49   11.20
  -4  -4   0   99.19   17.50
  -4  -4   0   96.29   16.60
  -4  -4   0  153.78   18.90
  -4  -4   0  107.79   11.90
   4   4   0  117.09   13.90
   4   4   0  167.38   22.20
   4   4   0  123.49   16.20
  -4   4   0  118.29   13.50
  -4   4   0  122.59   16.20
  -4   4   0  100.39   17.70
   4   4   0  100.49   18.20
   4   4   0  131.09   18.90
   5  -4   0    5.60    5.50
  -5  -4   0   30.10   10.50
  -5  -4   0    3.40    6.30
  -5  -4   0    4.50    8.80
  -5  -4   0   -1.00    6.10
   5   4   0    2.30   11.50
   5   4   0   -2.00    8.30
  -5   4   0   -1.50   10.60
   5   4   0    9.30   10.80
  -5   4   0   -6.40    7.10
  -5   4   0  -22.20   12.70
   5   4   0    1.60    6.80
   5   4   0   24.40   14.30
  -5   4   0   -2.70    5.70
  -6  -4   0    4.20    6.10
  -6  -4   0    2.50   10.10
   6  -4   0   -2.00    4.10
   6   4   0    1.80    9.20
   6   4   0    5.70    7.00
  -6   4   0   23.50   13.30
   6   4   0  -27.10   10.30
   6   4   0  -20.30   15.10
  -6   4   0   15.00    8.60
  -7  -4   0  132.99   14.90
  -7  -4   0  155.78   20.80
  -7  -4   0  160.08   18.40
   7  -4   0  150.98   11.60
  -7  -4   0  190.28   20.40
  -7   4   0  137.59   17.90
  -7   4   0  149.19   22.90
   7   4   0  162.48   18.30
  -7   4   0  157.38   21.20
  -7   4   0  184.88   21.80
   7   4   0  173.48   17.00
   8  -4   0  471.75   21.40
  -8  -4   0  517.95   31.20
  -8  -4   0  488.65   25.70
  -8  -4   0  488.75   30.00
  -8  -4   0  463.05   32.00
   8   4   0  541.95   34.40
  -8   4   0  496.55   31.20
  -8   4   0  508.45   30.80
  -8   4   0  481.05   30.20
  -8   4   0  467.85   31.60
   8   4   0  475.05   27.70
  -9  -4   0  527.95   28.70
  -9  -4   0  479.55   31.10
  -9  -4   0  493.25   30.70
   9  -4   0  434.36   21.20
  -9  -4   0  494.65   25.60
  -9   4   0  490.55   31.40
  -9   4   0  552.94   34.40
  -9   4   0  426.26   36.50
   9   4   0  506.95   27.50
   9   4   0  519.95   34.50
 -10  -4   0   19.30    8.90
 -10  -4   0    5.00   10.20
 -10  -4   0   -3.70    9.20
 -10  -4   0    3.80   10.60
 -10   4   0    7.60   11.50
  10   4   0   17.10   12.30
  10   4   0   22.00    7.80
 -10   4   0   31.90   22.40
 -11  -4   0  132.79   17.40
 -11  -4   0  133.79   15.20
 -11  -4   0  140.79   14.70
 -11   4   0  111.09   15.10
  11   4   0  139.79   18.00
 -11   4   0  130.99   17.70
  11   4   0  159.58   18.00
 -12  -4   0   96.39   16.10
  12   4   0   99.69   18.40
 -12   4   0  149.79   17.10
 -12   4   0   94.89   19.30
  12   4   0  121.89   16.60
 -13  -4   0  183.78   17.90
 -13  -4   0  170.78   16.30
 -13   4   0  185.18   17.90
  13   4   0  147.09   17.80
  13   4   0  157.78   17.70
 -14  -4   0  147.59   15.60
 -14  -4   0  111.79   10.60
 -14   4   0  128.19   17.50
  14   4   0  122.49   20.90
  14   4   0  138.89   13.20
 -15  -4   0  204.18   16.30
  15   4   0  218.68   14.50
 -15   4   0  218.28   17.70
   0  -5   0   13.80   13.90
   0   5   0   -7.90   10.90
   0   5   0   86.59   34.60
   0   5   0   -5.60    7.40
   0   5   0   -1.30    7.80
  -1  -5   0  305.57   27.30
  -1  -5   0  420.36   24.30
  -1  -5   0  376.16   27.10
   1   5   0  352.76   19.80
  -1   5   0  351.26   30.80
  -1   5   0  339.57   26.60
   1   5   0  377.86   51.09
   1   5   0  329.57   25.60
   1   5   0  320.27   27.80
  -1   5   0  348.27   26.90
  -2  -5   0   11.40   13.30
  -2  -5   0    1.50    6.30
  -2  -5   0   16.20   10.90
  -2  -5   0   12.00   10.70
   2   5   0   -1.10   21.80
  -2   5   0   51.39   32.70
   2   5   0    4.60   12.30
  -2   5   0   -3.20   10.80
  -2   5   0    7.90   10.90
  -2   5   0   -5.40   15.00
   2   5   0    0.20    6.20
   2   5   0  -24.30   15.00
  -3  -5   0    3.40    6.60
  -3  -5   0    8.00   10.20
  -3  -5   0    6.30   12.30
  -3  -5   0   -5.20    9.80
   3   5   0   23.20   13.10
  -3   5   0   15.90   12.20
   3   5   0   23.20   18.10
   3   5   0   14.60   15.70
  -3   5   0   21.60   14.00
   3   5   0    8.00    9.20
   3   5   0    2.40    6.60
  -3   5   0   28.30   23.10
  -3   5   0    3.40   10.80
  -4  -5   0  212.48   16.90
  -4  -5   0  198.78   21.30
  -4  -5   0  194.08   18.10
   4  -5   0  184.18   17.50
  -4  -5   0  210.08   23.60
   4   5   0  181.28   22.40
   4   5   0  206.38   16.70
  -4   5   0  213.48   20.30
  -4   5   0  159.58   22.80
  -4   5   0  207.08   19.80
   4   5   0  206.38   23.90
   4   5   0  224.08   24.40
   4   5   0  190.08   25.20
  -5  -5   0  136.89   18.40
  -5  -5   0  149.29   20.60
  -5  -5   0  149.29   20.40
  -5  -5   0  151.78   16.00
  -5   5   0  131.59   21.90
  -5   5   0  176.58   19.00
   5   5   0  143.99   15.50
   5   5   0  167.98   19.90
  -5   5   0  138.39   25.00
   5   5   0  137.09   18.70
   5   5   0  170.98   26.60
  -6  -5   0   49.10   12.30
  -6  -5   0   35.20   11.40
  -6  -5   0   12.80   12.60
  -6   5   0   30.30   13.40
   6   5   0   24.30   13.10
   6   5   0   49.00   11.70
   6   5   0   11.80   30.10
  -6   5   0   45.20   14.30
   6   5   0   48.00    9.80
  -6   5   0   50.19   16.10
  -7  -5   0   -7.10    9.10
  -7  -5   0   -2.30   10.90
  -7  -5   0   13.60    8.00
  -7  -5   0   -7.30    8.80
   7   5   0   20.20    8.30
  -7   5   0    8.60    8.80
  -7   5   0   22.10    9.50
   7   5   0    8.00   10.60
  -7   5   0    7.00   17.20
   7   5   0  -11.20   11.00
  -8  -5   0  104.09   17.00
  -8  -5   0   81.89   16.60
  -8  -5   0  125.59   17.90
  -8  -5   0  101.09   14.00
  -8   5   0   83.29   28.00
  -8   5   0  122.79   20.00
   8   5   0  104.69   12.50
  -8   5   0   98.59   15.80
  -9  -5   0    5.50   10.60
  -9  -5   0   -2.50    8.90
  -9  -5   0    5.90    8.00
  -9  -5   0    8.60    8.70
   9   5   0    1.80   12.70
  -9   5   0    8.00    7.80
  -9   5   0   -0.20   11.30
  -9   5   0   17.30   27.00
   9   5   0    0.00    6.80
 -10  -5   0  117.49   13.70
 -10  -5   0  144.29   14.90
 -10  -5   0  116.79   15.20
  10   5   0  194.78   28.90
  10   5   0  135.09   15.40
 -10   5   0  117.49   14.90
 -10   5   0  150.48   19.60
 -11  -5   0   10.80    7.20
 -11  -5   0   -7.00    7.00
 -11  -5   0   16.90   18.00
  11   5   0    9.10    5.60
 -11   5   0    4.20    7.40
  11   5   0   -3.30   13.30
 -12  -5   0    6.90    7.00
 -12  -5   0    2.90    8.30
 -12   5   0    5.00    9.90
  12   5   0    5.30    6.50
  12   5   0   10.10   15.60
 -12   5   0   29.20   10.20
 -13  -5   0    6.40    6.60
 -13  -5   0    9.20    6.50
  13   5   0   -4.40    5.10
 -13   5   0   12.60    6.10
   0  -6   0   14.80    7.40
   0  -6   0    0.80   11.30
   0   6   0   30.40   23.00
   0   6   0    0.80   11.30
  -1  -6   0   69.29   12.90
  -1  -6   0   75.79   13.70
   1  -6   0   78.09   15.40
   1  -6   0   82.99   12.00
   1   6   0   66.69   14.50
  -1   6   0   42.10   32.70
  -1   6   0   75.99   15.20
   1   6   0   87.29   32.90
   2  -6   0   77.29   11.60
  -2  -6   0   64.39   12.90
   2  -6   0   89.69   16.40
  -2  -6   0   67.19   12.50
  -2  -6   0   83.29   12.40
   2   6   0   43.70   24.30
  -2   6   0   66.89   25.00
  -2   6   0   60.59   15.00
   2   6   0   69.49   14.20
  -3  -6   0   23.20    7.50
   3  -6   0    7.40    8.90
  -3  -6   0    8.80    9.60
  -3  -6   0   29.90   10.30
  -3   6   0   13.70   12.20
  -3   6   0   -0.30   33.00
   3   6   0   25.00   22.30
   3   6   0    4.40   10.80
  -4  -6   0   38.00    9.80
  -4  -6   0   53.69   11.40
  -4  -6   0   32.30    8.40
  -4   6   0   51.79   11.50
  -4   6   0   52.09   25.70
   4   6   0   63.69   10.10
   4   6   0   64.49   27.00
   4   6   0   72.99   13.20
  -5  -6   0   96.29   16.30
  -5  -6   0   89.69   15.10
  -5  -6   0   77.89   10.00
  -5  -6   0  123.99   23.40
   5   6   0   73.59    9.50
  -5   6   0   46.50   13.30
  -5   6   0   80.69   14.30
   5   6   0   79.39   17.80
   5   6   0   84.09   14.40
  -5   6   0   39.00   34.40
  -6  -6   0   19.80    7.60
  -6  -6   0   29.60   13.90
  -6  -6   0   21.60    6.90
  -6  -6   0    3.50    8.40
   6   6   0   16.60    6.50
   6   6   0   15.20    9.60
  -6   6   0   20.20    9.10
  -6   6   0    8.60   23.80
  -6   6   0   33.00   11.70
  -7  -6   0   24.40    8.30
  -7  -6   0   28.10   13.10
  -7  -6   0   23.90    9.00
  -7  -6   0   15.80    6.60
   7   6   0   10.30    6.30
  -7   6   0   24.00   20.00
  -7   6   0   21.10    9.40
  -7   6   0   20.60   24.60
  -8  -6   0   14.50    7.40
  -8  -6   0   16.50   12.10
  -8  -6   0    9.50    5.10
  -8  -6   0   17.40    5.80
  -8   6   0   17.60   20.00
   8   6   0   -1.30    5.20
  -8   6   0   29.70    9.90
  -8   6   0    8.80    9.40
  -9  -6   0   17.20    5.80
  -9  -6   0    0.70    8.20
  -9  -6   0    8.20   11.70
  -9  -6   0    4.90    4.70
   9   6   0    9.40    4.30
  -9   6   0    7.60    6.80
  -9   6   0    1.30   11.40
  -9   6   0   -5.30    5.80
   0  -7   0   -2.80    4.30
   0  -7   0   -3.50    6.50
   0   7   0    8.40    5.90
   0   7   0   -1.90   11.30
   1  -7   0   68.69   13.00
  -1  -7   0   56.39    8.00
   1  -7   0   45.30    8.20
   1   7   0   68.79   12.40
  -1   7   0   27.80   15.80
  -1   7   0   77.89    9.90
   1   7   0   59.69    9.20
   2  -7   0    2.30    7.00
   2  -7   0    9.00   13.90
  -2  -7   0   -6.00    5.70
  -2  -7   0   -6.50    6.00
   2   7   0    5.50    5.00
  -2   7   0    3.20    6.10
   2   7   0   -3.50    7.00
  -2   7   0   -0.10   15.00
  18   0  -1    2.60   10.60
  18   0  -1  -13.70   10.70
  18   0  -1   -1.30    6.70
 -18   0   1   -9.60    5.40
  17   0  -1   96.39   12.60
 -17   0   1   95.59   18.00
  17   0  -1  153.18   18.80
  17   0  -1  128.79   15.10
  17   0  -1  101.89   16.20
  16   0  -1    2.80    6.10
  16   0  -1    8.70    8.50
  16   0  -1   10.40    9.10
  16   0  -1   -1.00   13.20
 -16   0   1   18.20   13.60
  15   0  -1  154.38   18.50
  15   0  -1  176.48   24.40
 -15   0   1  119.99   21.40
  15   0  -1  106.69   17.90
  15   0  -1  139.89   20.30
  15   0  -1  147.69   24.30
  15   0  -1  164.68   15.60
  14   0  -1    4.30   12.80
  14   0  -1   20.70   10.00
  14   0  -1    6.00    7.00
 -14   0   1   16.30   12.70
  14   0  -1   -2.00   10.60
 -14   0   1   -2.40   12.10
  14   0  -1   25.20   10.30
  14   0  -1    3.50   10.30
  13   0  -1   98.29   17.90
  13   0  -1  117.49   15.40
 -13   0   1   99.19   16.00
  13   0  -1   93.99   19.00
 -13   0   1  103.29   20.70
  13   0  -1  110.79   21.00
  13   0  -1  108.09   16.40
  12   0  -1    6.20    9.60
  12   0  -1   -5.10    9.60
  12   0  -1    7.70    9.10
  12   0  -1    2.30    8.10
  12   0  -1    5.00    5.70
  12   0  -1   -7.60    9.50
 -12   0   1   -2.30   11.10
  11   0  -1  287.67   24.80
  11   0  -1  272.37   24.30
  11   0  -1  278.17   16.00
 -11   0   1  196.48   22.90
  11   0  -1  231.48   20.80
  11   0  -1  310.87   24.30
  11   0  -1  251.87   20.80
 -10   0   1   -6.40    8.30
  10   0  -1   -2.30    4.60
  10   0  -1   -0.90    4.10
  10   0  -1   -1.90    7.40
  10   0  -1   -0.50    6.70
  -9   0   1  810.52   36.20
   9   0  -1  845.52   36.30
   9   0  -1  847.92   40.10
   9   0  -1  872.51   39.80
   9   0  -1  820.62   32.00
   8   0  -1    0.80    6.10
   8   0  -1    3.80    4.40
   8   0  -1   -0.40    5.70
   7   0  -1 1744.53   62.69
   7   0  -1 1688.03   62.79
   6   0  -1    0.10    5.10
   6   0  -1   -0.70    4.60
   5   0  -1   44.80    7.50
   5   0  -1   53.49    8.00
   4   0  -1    0.10    3.90
   4   0  -1    1.80    4.20
   3   0  -1  158.08   10.50
   2   0  -1    2.10    2.30
   2   0  -1    0.70    2.20
   1   0  -1   52.99    3.40
   1   0  -1   58.19    3.60
   0   0  -1    1.00    0.80
   0   0  -1    0.10    0.70
   0   0   1    0.40    0.90
   1   0   1  222.38    8.80
  -1   0  -1  231.68    8.60
  -2   0  -1    0.20    1.90
   2   0   1    2.40    2.50
   3   0   1  438.86   17.90
   4   0   1   -2.20    3.70
   5   0   1 1148.59   42.70
   5   0   1 1166.68   42.80
   6   0   1    3.60    5.10
   6   0   1    3.90    4.70
   6   0   1    5.70    5.20
   7   0   1  424.96   23.30
   7   0   1  423.96   20.70
   7   0   1  430.16   23.50
  -8   0  -1   24.50    8.20
   8   0   1    2.90    6.00
   8   0   1    9.60    6.30
   8   0   1   -0.80    5.30
   8   0   1   -1.40    4.20
   9   0   1   10.30    6.50
   9   0   1   -1.60    6.60
  -9   0  -1   18.80    8.80
   9   0   1    4.50    7.70
   9   0   1   12.30    6.10
  10   0   1   -1.90    4.60
 -10   0  -1    1.10    9.30
  10   0   1    4.60    7.10
  10   0   1   -3.00    7.00
  10   0   1    3.10   10.50
  10   0   1  -11.10    6.40
  10   0   1   -9.50    9.20
  11   0   1   13.20    6.30
  11   0   1    6.70    9.00
  11   0   1    4.70    8.60
 -11   0  -1    5.60   10.60
  11   0   1   -2.40    9.10
  11   0   1    4.70    8.80
  11   0   1   22.70    9.90
 -11   0  -1    2.70    6.60
 -12   0  -1   12.30   11.60
  12   0   1   -0.60    9.10
  12   0   1   -2.20   10.60
  12   0   1    6.00   10.60
  12   0   1    5.40    6.50
  13   0   1   69.79   11.50
  13   0   1   43.90   11.50
 -13   0  -1   52.49   13.90
  13   0   1   49.60   14.30
  13   0   1   91.59   17.00
 -13   0  -1   45.30   13.60
  13   0   1   55.89   19.90
  14   0   1    2.10   11.60
  14   0   1  -13.90    8.50
  14   0   1  -18.00    8.90
  14   0   1    0.00    6.50
 -14   0  -1   -1.60   12.40
 -14   0  -1   15.80   12.70
  14   0   1    0.50   10.70
  14   0   1  -14.20   14.30
  15   0   1  474.35   25.10
  15   0   1  508.15   44.60
  15   0   1  447.46   26.90
 -15   0  -1  418.06   29.60
  15   0   1  458.95   30.30
  15   0   1  350.86   40.30
  15   0   1  468.65   27.60
  16   0   1   -4.50    5.80
 -16   0  -1  -12.20   11.00
  16   0   1   -3.30    6.70
  16   0   1   -4.50    7.70
  16   0   1  -15.60   13.30
  17   0   1  169.88   18.40
  17   0   1  119.29   17.80
 -17   0  -1  172.38   23.00
  17   0   1  165.88   32.70
 -17   0  -1  116.19   15.40
  18   0   1   -7.70    5.80
  18   0   1    3.60    4.50
 -18   0  -1   -5.80    4.80
  18  -1  -1   81.99   10.80
  18  -1  -1  110.39   10.90
 -18   1   1  134.69   17.70
  18   1  -1  107.59   11.80
  18   1  -1  120.79   21.80
 -17  -1   1    3.50   10.00
  17  -1  -1   -3.70    8.20
  17  -1  -1   -6.10   10.20
  17  -1  -1    2.70    6.30
  17  -1  -1  -18.60   12.50
 -17   1   1   -7.80    7.20
  17   1  -1    4.90   10.60
  17   1  -1    1.40    5.20
  17   1  -1  -13.80   12.00
 -17   1   1    6.20   10.00
  17   1  -1    5.70    7.30
  16  -1  -1   29.70    8.40
 -16  -1   1    7.80   12.80
  16  -1  -1   25.90    7.90
  16  -1  -1   37.10   11.70
  16  -1  -1   41.30   11.30
 -16   1   1   14.80   10.80
 -16   1   1   19.70   12.20
  16   1  -1   36.50    9.70
  16   1  -1   45.50    9.30
 -15  -1   1   11.00   12.40
  15  -1  -1    0.50    6.60
  15  -1  -1   -3.90    9.00
  15  -1  -1   -5.30   16.40
 -15  -1   1    1.20   14.30
  15  -1  -1   10.00   13.10
  15  -1  -1    5.90    9.00
  15   1  -1  -18.30   24.80
  15   1  -1   -6.00    7.50
  15   1  -1    0.00    6.70
  15   1  -1    1.60    6.00
  15   1  -1    5.00   12.50
 -15   1   1    0.80    8.30
  15   1  -1   10.50    8.90
  14  -1  -1  141.29   22.60
  14  -1  -1  123.29   20.00
  14  -1  -1  108.19   18.20
  14  -1  -1  126.89   14.50
 -14  -1   1  188.38   24.90
  14  -1  -1  149.59   20.70
  14  -1  -1  172.58   25.90
 -14  -1   1  129.19   20.60
  14   1  -1  116.39   16.20
  14   1  -1   76.39   23.40
  14   1  -1  137.89   24.30
  14   1  -1  131.49   18.30
  14   1  -1  111.49   17.10
 -14   1   1  107.59   21.00
 -13  -1   1  104.29   18.50
  13  -1  -1  179.58   22.60
  13  -1  -1  167.98   23.30
  13  -1  -1  153.88   21.70
  13  -1  -1  165.48   20.50
  13   1  -1  173.28   25.00
  13   1  -1  173.38   20.20
  13   1  -1  141.49   14.50
 -13   1   1  113.59   21.60
  13   1  -1  143.19   17.60
  13   1  -1  170.58   18.30
  13   1  -1  160.28   22.90
 -12  -1   1    5.70   14.30
  12  -1  -1   -2.70    9.10
 -12  -1   1   -1.90    6.60
  12  -1  -1   -6.60   11.00
  12  -1  -1   12.20    6.40
  12  -1  -1    7.90    9.00
  12  -1  -1   10.70    9.60
  12  -1  -1    0.40   11.70
 -12  -1   1   -1.90   11.00
  12   1  -1    0.70    5.70
  12   1  -1    6.50   10.70
  12   1  -1   -5.90   12.50
  12   1  -1    5.30    8.90
  11  -1  -1    8.30    5.80
  11  -1  -1    3.30    7.70
 -11  -1   1   22.40   18.10
  11  -1  -1  -29.30   11.40
 -11  -1   1    2.20    9.50
 -11  -1   1    4.70   12.10
  11  -1  -1   -2.40    7.00
  11  -1  -1   -9.30    8.50
  11  -1  -1  -32.60   16.10
  11   1  -1  -10.60    7.40
  11   1  -1   10.50    8.30
  11   1  -1   -6.10    9.80
  11   1  -1    4.20    9.20
  11   1  -1   13.50   14.30
  11   1  -1   -0.90    5.30
 -11   1   1   16.40   15.70
 -11   1   1   10.00   11.20
  11   1  -1   10.00    5.40
 -10  -1   1   89.79   16.70
  10  -1  -1   92.09   14.60
  10  -1  -1   88.59    9.90
  10  -1  -1  111.69   14.20
 -10   1   1   53.69   12.70
  10   1  -1  101.09   10.00
  10   1  -1  103.99   17.30
  10   1  -1   83.29   13.30
  10   1  -1   75.29   15.40
  10   1  -1   93.99   13.40
   9  -1  -1  169.48   13.00
  -9  -1   1  185.18   16.30
   9  -1  -1  178.88   15.90
   9  -1  -1  155.58   15.00
   9   1  -1  195.98   19.50
   9   1  -1  173.38   19.20
   9   1  -1  169.08   15.20
   9   1  -1  178.38   12.10
  -8  -1   1  855.11   36.50
   8  -1  -1  885.71   36.50
   8  -1  -1  792.82   35.10
   8   1  -1  868.01   36.20
   8   1  -1  805.12   31.50
   8   1  -1  835.32   39.90
   8   1  -1  796.62   39.60
   7  -1  -1  587.14   26.40
   7   1  -1  575.64   30.80
   7   1  -1  612.14   29.90
   6  -1  -1    9.20    4.70
   6  -1  -1    7.60    4.20
   6   1  -1   18.30    7.60
   6   1  -1   10.40    6.80
   5  -1  -1 2686.43   87.59
   5  -1  -1 2798.32   87.59
   5   1  -1 2713.13   91.79
   5   1  -1 2703.23   89.29
   5   1  -1 2703.73   92.19
   4  -1  -1 3014.00   94.89
   4  -1  -1 3051.09   94.59
   4   1  -1 2935.51   96.79
   4   1  -1 3041.60   98.79
   4   1  -1 3000.60   99.09
   3  -1  -1 3770.72  121.09
   3  -1  -1 4104.09  119.79
   3   1  -1 3820.92  123.69
   3   1  -1 3886.31  124.19
   2  -1  -1  126.69    6.30
  -2  -1   1  120.09    8.10
   2  -1  -1  127.99    5.80
   2   1  -1  130.59    9.10
   2   1  -1  128.09    8.90
   1  -1  -1 1495.25   47.00
  -1  -1   1 1487.75   47.80
   1  -1  -1 1417.86   46.70
   1   1  -1 1489.25   47.90
  -1   1   1 1486.65   46.60
   0  -1   1 2049.99   63.39
   0  -1   1 2090.29   63.19
   0  -1   1 2039.50   63.79
   0  -1  -1 1998.90   66.19
   0  -1  -1 2088.59   65.09
   0   1   1 2053.59   65.29
  -1  -1  -1 1720.43   55.09
  -1  -1  -1 1616.14   55.09
   1   1   1 1707.83   55.59
   1   1   1 1702.53   55.59
  -2  -1  -1 1878.71   60.79
   2   1   1 1851.21   61.49
   2   1   1 1770.02   61.09
   3  -1   1  642.44   21.20
  -3  -1  -1  627.04   25.60
   3   1   1  647.74   26.60
   3   1   1  608.94   24.70
   3   1   1  644.24   26.80
  -4  -1  -1 4665.03  150.38
   4  -1   1 4823.02  146.69
   4   1   1 4653.93  149.59
   4   1   1 4887.51  152.38
   4   1   1 4669.13  151.68
   5  -1   1 1577.24   52.49
   5   1   1 1526.75   57.19
   5   1   1 1546.35   54.89
   5   1   1 1579.44   57.89
   6  -1   1  292.27   15.40
   6   1   1  279.87   19.70
   6   1   1  295.37   17.10
   6   1   1  292.57   18.70
   7  -1   1  121.49   11.30
  -7  -1  -1  135.49   14.20
   7  -1   1  137.99   12.10
   7   1   1  148.39   15.70
   7   1   1  142.09   11.70
   7   1   1  141.69   15.40
   7   1   1  153.98   11.60
  -8  -1  -1  654.93   31.90
   8  -1   1  644.24   30.50
   8  -1   1  645.84   30.10
   8   1   1  677.53   31.10
   8   1   1  719.43   35.60
   8   1   1  610.64   34.40
   8   1   1  625.24   26.50
   9  -1   1  318.27   21.00
   9  -1   1  306.77   17.00
  -9  -1  -1  308.97   22.40
   9  -1   1  317.57   22.00
   9   1   1  363.66   26.30
  -9   1  -1  304.87   22.20
   9   1   1  276.37   20.60
  -9   1  -1  311.47   23.50
   9   1   1  338.37   25.40
   9   1   1  296.87   20.80
   9   1   1  333.27   21.70
 -10  -1  -1  219.38   23.60
  10  -1   1  218.38   17.20
  10  -1   1  214.88   19.20
  10  -1   1  234.48   19.80
 -10  -1  -1  234.88   20.60
  10   1   1  221.18   16.60
  10   1   1  232.18   23.30
 -10   1  -1  228.28   21.60
 -10   1  -1  186.48   20.60
  10   1   1  222.78   22.70
  10   1   1  209.88   14.40
  10   1   1  222.78   18.40
  11  -1   1   65.29   14.60
  11  -1   1   65.49   10.40
 -11  -1  -1   76.89   13.00
 -11  -1  -1   62.59   14.40
  11  -1   1   68.39   18.50
  11  -1   1   64.59   13.80
 -11  -1  -1  112.89   16.30
  11  -1   1   88.49   15.30
  11  -1   1  101.99   15.90
 -11   1  -1   47.70   13.80
  11   1   1  102.29   11.40
  11   1   1   96.09   13.20
  11   1   1   73.29   12.20
  11   1   1   85.69   16.70
  11   1   1   82.49   14.60
  11   1   1   68.59   17.10
 -11   1  -1   74.89   14.20
  12  -1   1   73.09   15.30
  12  -1   1   34.40   13.00
  12  -1   1   49.00   13.60
 -12  -1  -1   55.59   17.40
  12  -1   1   37.70    8.10
  12  -1   1   33.30   12.30
 -12  -1  -1   43.80   13.30
  12   1   1   75.19   17.30
  12   1   1   45.10   13.80
  12   1   1   49.30   11.20
 -12   1  -1   48.80   13.20
  12   1   1   54.69   10.90
  12   1   1   39.90   12.00
  12   1   1   37.00    7.90
  13  -1   1    0.20   12.50
  13  -1   1   -2.90   12.20
  13  -1   1   20.40   15.60
 -13  -1  -1   46.10   15.10
  13  -1   1   14.90   11.80
 -13  -1  -1   16.20   12.60
  13  -1   1    8.20    6.70
  13  -1   1  -19.10   10.70
  13   1   1   11.50   10.80
  13   1   1   12.50   17.90
 -13   1  -1    1.40   11.10
  13   1   1    5.90    9.40
  13   1   1    3.40   13.60
  13   1   1    4.10    8.10
  14  -1   1  115.09   22.30
  14  -1   1  110.29   13.60
 -14  -1  -1  120.29   16.90
  14  -1   1  111.29   20.40
  14  -1   1  109.39   21.80
  14   1   1   77.09   20.20
  14   1   1   79.09   24.30
  14   1   1  106.89   16.90
  14   1   1  123.59   19.80
  14   1   1  117.69   14.40
  15  -1   1    9.40    9.50
  15  -1   1   10.10    7.10
  15  -1   1  -10.40   14.50
  15  -1   1   25.00   10.80
 -15  -1  -1    9.00   13.50
 -15  -1  -1   -1.80   13.30
  15   1   1  -11.80   13.90
 -15   1  -1    4.80   11.50
  15   1   1   11.30    6.70
  15   1   1   -3.90   16.00
  15   1   1   12.80    7.80
  15   1   1    6.30    6.20
 -15   1  -1    8.60   10.70
  16  -1   1   70.39   14.10
  16  -1   1   22.40   16.10
 -16  -1  -1   19.60   13.50
  16  -1   1   64.79   11.70
 -16  -1  -1   50.99   14.80
  16   1   1   97.89   15.20
  16   1   1   64.39   11.90
 -16   1  -1   47.90    9.70
  16   1   1   69.39   13.50
 -16   1  -1   46.60   11.90
  17  -1   1   85.19   13.70
  17  -1   1  112.09   11.80
  17   1   1   82.49   27.10
  17   1   1   96.39   12.50
 -17   1  -1   87.69   11.40
  17   1   1  110.69   16.30
 -17   1  -1   76.59   15.30
  17  -2  -1   27.00   11.30
  17  -2  -1   25.70    6.50
 -17  -2   1   19.60   11.80
 -17   2   1   27.00   10.30
  17   2  -1   29.40    7.90
  17   2  -1   15.40   10.40
 -17   2   1   19.00   14.90
 -16  -2   1  -22.10    9.90
  16  -2  -1   18.50   16.70
  16  -2  -1  -14.50    7.80
  16  -2  -1   -4.80    6.50
  16   2  -1   -5.90    7.60
  16   2  -1   -5.70   13.50
 -16   2   1   -0.10    7.00
  16   2  -1   10.60   15.20
  16   2  -1   -8.20    6.70
 -16   2   1   -0.80   10.60
  15  -2  -1   88.39   15.80
  15  -2  -1  101.29   15.10
 -15  -2   1   55.89   17.80
  15  -2  -1   69.09   13.70
  15   2  -1   79.09   13.30
  15   2  -1   85.49   13.80
  15   2  -1   91.69   17.30
  15   2  -1  118.69   19.20
 -15   2   1  118.09   18.50
 -15   2   1  127.19   20.00
  15   2  -1   86.19   16.10
 -14  -2   1    7.50   11.20
  14  -2  -1    2.30   11.00
 -14  -2   1    0.60    7.50
  14  -2  -1   -6.20   11.80
  14  -2  -1  -11.40    7.70
  14  -2  -1    4.10    9.70
  14   2  -1    3.20    7.50
  14   2  -1    3.40   11.70
 -14   2   1  -13.60   10.80
  14   2  -1    2.20    9.50
  14   2  -1   35.30   13.90
  14   2  -1  -10.80   24.40
  14   2  -1   27.40   14.60
  14   2  -1    3.30   10.00
  13  -2  -1    7.40   12.90
 -13  -2   1   36.90   10.90
  13  -2  -1   20.30   11.60
 -13  -2   1   28.00   12.60
  13  -2  -1   29.80   14.10
  13  -2  -1   31.40   13.00
  13  -2  -1   10.30    6.80
  13   2  -1   15.60    8.20
 -13   2   1   14.40   11.90
 -13   2   1   21.80   12.40
  13   2  -1   65.29   29.10
  13   2  -1   23.80   10.20
  13   2  -1   18.20   16.90
  13   2  -1   36.40   11.40
  13   2  -1   27.20    9.80
  13   2  -1   18.40    9.10
  12  -2  -1  241.88   23.20
  12  -2  -1  259.47   23.90
 -12  -2   1  247.28   21.40
  12  -2  -1  221.58   17.40
 -12  -2   1  289.57   28.10
  12   2  -1  258.17   29.60
  12   2  -1  220.88   23.90
  12   2  -1  318.57   35.80
  12   2  -1  221.08   22.40
 -12   2   1  260.27   24.50
  12   2  -1  279.97   20.90
 -12   2   1  254.17   23.40
  12   2  -1  245.38   20.10
 -11  -2   1   29.00   11.70
 -11  -2   1   20.40   10.60
  11  -2  -1   25.70    9.40
  11  -2  -1   21.20    6.50
  11  -2  -1   26.00   10.80
  11   2  -1   37.60    9.40
  11   2  -1   14.10   16.40
  11   2  -1   17.90   12.40
 -11   2   1   11.50   12.70
  11   2  -1   25.60    9.30
  11   2  -1   13.70    9.50
  10  -2  -1  259.67   16.50
  10  -2  -1  245.48   19.50
 -10  -2   1  243.58   20.30
 -10  -2   1  258.07   19.10
  10  -2  -1  264.77   19.50
 -10  -2   1  231.58   18.00
 -10  -2   1  276.27   21.90
  10   2  -1  258.47   19.70
  10   2  -1  248.58   27.50
 -10   2   1  312.07   24.20
  10   2  -1  258.77   20.70
  10   2  -1  262.57   19.10
  10   2  -1  253.07   21.70
 -10   2   1  230.98   27.90
  10   2  -1  276.77   26.60
 -10   2   1  220.48   22.20
  10   2  -1  251.57   16.30
   9  -2  -1  170.28   15.00
  -9  -2   1  160.48   15.10
  -9  -2   1  157.08   16.90
  -9  -2   1  159.98   17.40
   9  -2  -1  160.38   14.70
   9   2  -1  168.58   16.00
  -9   2   1  176.18   19.20
   9   2  -1  148.09   15.90
   9   2  -1  152.48   16.00
   9   2  -1  168.58   15.50
   9   2  -1  165.28   15.60
   9   2  -1  182.78   22.70
   9   2  -1  188.98   21.40
   8  -2  -1   94.39   10.90
  -8  -2   1  101.89   10.60
  -8  -2   1  129.49   16.70
   8  -2  -1   94.59   10.00
  -8  -2   1   97.09   15.70
  -8  -2   1   99.79   14.30
   8   2  -1  107.79   16.60
  -8   2   1  115.49   13.90
   8   2  -1  108.39   17.60
   8   2  -1  101.49   14.80
   8   2  -1  112.09   12.20
   8   2  -1  100.09   11.30
   7  -2  -1 1220.58   44.00
  -7  -2   1 1167.38   43.00
  -7  -2   1 1165.58   47.20
   7  -2  -1 1272.77   44.70
   7   2  -1 1186.98   47.90
   7   2  -1 1277.87   52.69
   7   2  -1 1161.28   42.40
   7   2  -1 1171.18   52.49
  -6  -2   1  632.34   29.60
   6  -2  -1  643.94   25.50
   6  -2  -1  645.34   25.60
  -6  -2   1  634.84   25.80
   6   2  -1  626.64   31.80
   6   2  -1  660.43   29.90
   6   2  -1  674.63   33.60
   5  -2  -1    3.20    3.10
   5  -2  -1    4.30    3.30
   5   2  -1    2.00    6.20
   5   2  -1    2.40    6.70
   4  -2  -1   84.09    6.40
   4  -2  -1   94.59    6.90
   4   2  -1   91.19   10.30
   4   2  -1   91.99   11.60
   4   2  -1  105.89   12.30
   3  -2  -1 1838.32   59.69
   3  -2  -1 1848.02   59.19
  -3  -2   1 1861.71   64.09
   3   2  -1 1920.41   67.09
   3   2  -1 1801.52   63.89
   3   2  -1 1794.22   63.29
  -2  -2   1   10.20    4.50
   2  -2  -1    8.40    3.20
   2  -2  -1   11.60    3.40
   2   2  -1    8.30    5.40
   2   2  -1    2.90    4.10
  -1  -2   1    3.80    3.30
   1  -2  -1    2.70    3.10
  -1  -2   1    3.00    3.60
   1  -2  -1    5.70    3.60
   1   2  -1    3.40    4.90
  -1   2   1    5.00    5.90
   1   2  -1    7.80    3.90
   0  -2  -1   84.39    7.80
   0  -2   1   91.19    7.00
   0  -2  -1   86.69    7.60
   0  -2   1   82.69    6.40
   0   2   1   81.99    7.90
   0   2   1   98.89   10.10
   0   2  -1   85.59    9.40
   1  -2   1    0.90    2.40
   1  -2   1    4.40    2.40
   1  -2   1    3.30    2.30
  -1  -2  -1    2.00    3.80
  -1  -2  -1    1.00    4.00
  -1   2  -1    6.10    5.20
   1   2   1    5.00    3.80
   1   2   1    2.60    4.20
  -2  -2  -1  538.95   24.40
   2  -2   1  534.65   18.80
  -2  -2  -1  587.74   24.80
   2   2   1  551.94   24.70
   2   2   1  552.64   24.60
   2   2   1  532.55   24.40
   3  -2   1   76.89    4.30
  -3  -2  -1   74.49    9.80
   3   2   1   88.19   11.00
   3   2   1   71.59   10.80
   3   2   1   81.89   10.00
   4  -2   1    3.70    1.90
  -4  -2  -1    3.90    5.30
   4   2   1    3.00    6.20
   4   2   1    7.90    7.10
  -5  -2  -1  257.77   18.80
   5  -2   1  234.48   10.60
  -5  -2  -1  238.98   17.50
   5   2   1  240.38   18.90
   5   2   1  260.57   19.30
   6  -2   1  694.63   25.60
   6  -2   1  711.63   25.70
  -6  -2  -1  645.44   26.90
  -6  -2  -1  661.83   31.70
   6   2   1  636.94   34.60
   6   2   1  709.33   35.30
   6   2   1  668.13   26.80
   6   2   1  711.83   31.40
  -7  -2  -1  376.06   18.60
   7  -2   1  393.36   18.50
   7  -2   1  372.66   18.00
  -7  -2  -1  388.06   22.30
   7   2   1  349.96   24.60
   7   2   1  374.66   26.80
   7   2   1  383.36   18.80
   7   2   1  394.76   23.00
  -8  -2  -1   49.00    8.80
  -8  -2  -1   66.89   12.50
  -8  -2  -1   80.89   13.00
   8  -2   1   63.79    9.50
  -8  -2  -1   50.89    9.70
   8  -2   1   61.89    9.10
   8   2   1   61.99    9.90
   8   2   1   63.39   14.20
   8   2   1   59.29   15.60
   8   2   1   64.39    9.60
  -9  -2  -1  378.66   22.80
  -9  -2  -1  392.26   24.10
  -9  -2  -1  374.86   23.70
  -9  -2  -1  380.96   21.20
   9  -2   1  380.36   21.80
   9   2   1  373.76   25.10
   9   2   1  366.86   20.40
   9   2   1  360.36   25.50
   9   2   1  342.57   22.00
  -9   2  -1  349.96   25.50
  -9   2  -1  366.66   22.70
   9   2   1  350.36   29.90
   9   2   1  376.86   23.20
 -10  -2  -1   -4.80    7.60
 -10  -2  -1   -8.30   14.30
 -10  -2  -1  -15.10   12.30
  10  -2   1    9.70    8.50
 -10  -2  -1    7.40    9.40
  10   2   1   11.20    9.60
  10   2   1    3.10    7.70
  10   2   1  -12.20   15.70
 -10   2  -1   15.30   10.90
  10   2   1    6.20    6.30
  10   2   1    7.00    8.60
  10   2   1   20.60    8.40
  10   2   1    7.40   11.40
 -10   2  -1   14.00   10.80
  11  -2   1  247.28   21.60
 -11  -2  -1  229.28   22.80
  11  -2   1  205.28   16.30
 -11  -2  -1  188.38   26.50
 -11  -2  -1  223.98   20.40
  11  -2   1  215.98   21.30
  11  -2   1  219.68   19.80
  11   2   1  226.78   27.90
  11   2   1  183.38   30.80
  11   2   1  261.47   26.90
  11   2   1  242.38   19.70
  11   2   1  217.58   19.60
 -11   2  -1  215.38   21.70
  11   2   1  217.08   16.30
  11   2   1  230.98   22.10
 -11   2  -1  220.88   23.00
 -12  -2  -1  167.18   21.30
 -12  -2  -1  123.39   20.60
  12  -2   1  123.69   19.70
  12  -2   1  138.49   13.40
  12  -2   1  134.89   19.20
  12   2   1  126.39   19.80
  12   2   1  124.09   17.00
  12   2   1  123.09   14.70
 -12   2  -1  141.69   17.60
  12   2   1  157.98   27.60
  12   2   1  130.09   18.90
 -12   2  -1  131.19   19.10
  12   2   1  144.79   14.70
  13  -2   1   14.00    8.10
 -13  -2  -1   -7.30    9.90
 -13  -2  -1   -4.60   10.10
  13  -2   1   -3.60   18.30
  13  -2   1   15.40   16.50
  13  -2   1   11.10   10.90
  13  -2   1   16.00   12.80
  13   2   1   -4.90    8.20
  13   2   1  -23.60   10.50
 -13   2  -1  -11.70    7.10
  13   2   1   11.70   11.50
  13   2   1  -13.30   28.90
  13   2   1    2.30   13.90
  13   2   1    2.50    8.30
  13   2   1    2.20    7.70
 -13   2  -1   -9.60    6.80
 -14  -2  -1   -7.50   10.40
  14  -2   1    1.90   14.70
  14  -2   1  -10.00   10.10
  14  -2   1   12.90    8.80
  14  -2   1  -12.90   17.40
  14   2   1   -1.60   12.70
  14   2   1    6.10    6.70
  14   2   1  -11.00   20.20
 -14   2  -1    1.30    8.00
 -14   2  -1   10.10    8.10
  14   2   1   -3.10    7.60
  14   2   1    1.80    8.10
  14   2   1   91.39   39.70
  14   2   1    4.30    9.10
 -15  -2  -1   31.50   10.00
  15  -2   1   -2.90   10.50
  15  -2   1    8.40    7.40
  15  -2   1   48.20   18.80
  15   2   1   39.70   11.80
  15   2   1    5.80    9.40
  15   2   1   -5.80    8.10
  15   2   1   21.20    8.20
 -15   2  -1   15.00   10.70
 -15   2  -1    8.20   10.30
  16  -2   1   24.30    7.10
  16  -2   1   11.70    6.20
 -16  -2  -1   23.60    9.30
  16   2   1   -1.60    8.50
  16   2   1    4.70   10.90
  16   2   1    3.70    9.80
 -16   2  -1   14.90    7.10
 -16   2  -1    2.20    8.80
 -17  -2  -1   41.00    9.70
  17  -2   1   24.10    6.70
  17  -2   1   22.60    9.50
 -17   2  -1    1.90    8.20
  17   2   1   35.10    9.70
 -17   2  -1   22.30   10.00
 -16  -3   1   -1.30    8.10
  16  -3  -1   16.70    6.80
  16  -3  -1   24.90   10.20
  16   3  -1   13.30   14.10
 -16   3   1   11.70    9.10
  16   3  -1    6.60    9.20
  15  -3  -1   42.50    9.80
  15  -3  -1   15.40   23.50
 -15  -3   1   38.90   12.10
  15  -3  -1    5.00   19.70
 -15  -3   1   28.80    8.40
 -15   3   1   20.00   11.00
  15   3  -1   23.40   10.10
  15   3  -1   33.20   19.60
  14  -3  -1  193.18   15.00
 -14  -3   1  229.28   21.90
  14  -3  -1  248.38   38.40
 -14   3   1  203.98   19.50
  14   3  -1  165.58   21.10
 -13  -3   1   11.10    9.50
  13  -3  -1    0.00   12.30
  13  -3  -1    4.40    7.10
 -13  -3   1   13.10    8.60
  13   3  -1   12.10    8.70
 -13   3   1    9.30   10.80
  13   3  -1   15.20    8.10
  13   3  -1   -2.30    9.10
 -13   3   1   -2.70   12.90
  12  -3  -1  177.58   19.40
 -12  -3   1  187.88   22.30
  12  -3  -1  176.98   15.60
 -12  -3   1  171.98   20.40
  12   3  -1  182.58   17.60
  12   3  -1  183.68   19.00
  12   3  -1  180.08   17.90
 -12   3   1  139.79   23.20
 -12   3   1  160.88   21.70
  12   3  -1  175.98   29.40
 -12   3   1  133.49   22.90
  12   3  -1  162.88   34.20
  11  -3  -1  572.14   31.60
 -11  -3   1  606.04   29.40
  11  -3  -1  545.05   26.50
 -11  -3   1  594.64   35.70
 -11  -3   1  578.14   32.10
  11   3  -1  603.04   31.20
 -11   3   1  538.35   32.50
  11   3  -1  600.84   31.20
  11   3  -1  636.24   44.80
  11   3  -1  602.94   36.30
 -11   3   1  480.65   36.50
 -11   3   1  573.54   34.90
  11   3  -1  572.84   26.90
  10  -3  -1 1195.48   47.60
 -10  -3   1 1112.09   48.30
 -10  -3   1 1102.89   45.30
 -10  -3   1 1145.19   51.19
  10   3  -1 1109.09   46.80
 -10   3   1 1114.59   51.59
  10   3  -1 1181.18   49.50
  10   3  -1 1134.49   52.89
  10   3  -1 1073.19   58.99
 -10   3   1 1032.30   48.40
   9  -3  -1  524.55   26.30
   9  -3  -1  463.35   23.00
  -9  -3   1  527.25   28.00
  -9  -3   1  526.65   25.40
  -9  -3   1  511.95   29.20
  -9  -3   1  564.94   31.10
   9   3  -1  521.35   27.60
  -9   3   1  536.65   32.40
   9   3  -1  529.35   29.10
   9   3  -1  504.25   31.60
  -9   3   1  525.95   30.70
  -9   3   1  527.15   35.20
   9   3  -1  512.85   26.80
  -9   3   1  436.56   30.90
   9   3  -1  533.75   37.80
  -8  -3   1  110.79   16.10
   8  -3  -1  115.19   12.20
  -8  -3   1  120.39   16.90
  -8  -3   1   96.79   15.70
  -8  -3   1  109.69   12.20
   8   3  -1  116.89   14.20
  -8   3   1  128.19   23.60
  -8   3   1  102.79   15.60
   8   3  -1  119.49   19.50
   8   3  -1   95.89   15.40
  -8   3   1  146.59   18.90
  -8   3   1  118.29   18.90
   8   3  -1   87.79   15.50
   7  -3  -1  292.77   14.90
  -7  -3   1  274.37   20.60
   7  -3  -1  310.17   16.60
  -7  -3   1  262.87   20.80
  -7  -3   1  273.27   16.90
  -7  -3   1  271.07   20.80
   7   3  -1  258.87   20.60
   7   3  -1  301.07   20.20
   7   3  -1  269.47   25.10
   7   3  -1  287.57   19.80
   7   3  -1  267.37   21.40
  -7   3   1  243.88   20.50
  -7   3   1  268.17   22.60
  -7   3   1  226.28   21.70
  -6  -3   1   -3.30    7.90
   6  -3  -1    7.10    4.10
  -6  -3   1    7.40    7.80
  -6  -3   1   13.70    9.30
   6  -3  -1   11.10    4.50
   6   3  -1    8.30    9.40
   6   3  -1    9.00    7.80
  -6   3   1   16.50   10.30
   6   3  -1    0.10    6.90
  -6   3   1   -2.50    9.00
   6   3  -1   13.60    9.50
   5  -3  -1  164.28   11.00
  -5  -3   1  166.48   14.50
  -5  -3   1  190.08   13.30
   5  -3  -1  199.58   11.70
   5   3  -1  178.98   14.80
   5   3  -1  176.88   20.80
  -4  -3   1   91.29   13.40
  -4  -3   1  105.99   10.40
   4  -3  -1  115.39    9.00
   4   3  -1  114.19   13.10
   4   3  -1  118.09   14.90
  -3  -3   1  272.27   15.40
   3  -3  -1  302.37   15.40
   3   3  -1  292.27   19.10
   3   3  -1  271.27   19.40
   2  -3  -1  533.45   22.80
  -2  -3   1  563.54   26.10
   2  -3  -1  524.65   23.30
  -2  -3   1  484.05   21.90
   2   3  -1  542.65   26.80
  -1  -3   1  216.38   14.20
   1  -3  -1  220.08   13.60
   1  -3  -1  200.78   13.50
  -1   3   1  232.88   17.10
   1   3  -1  215.38   16.30
   0  -3   1   14.90    5.50
   0  -3  -1   23.70    6.50
   0  -3   1   29.40    6.30
   0  -3  -1   24.60    6.60
   0   3   1   33.30    8.60
   1  -3   1    3.90    3.90
  -1  -3  -1    2.00    4.90
   1  -3   1    1.10    3.60
  -1  -3  -1   -1.20    4.90
   1  -3   1    3.30    7.80
  -1  -3  -1    1.10    4.30
   1   3   1    4.70    6.50
   1   3   1    6.50    6.90
   2  -3   1    2.60    3.40
  -2  -3  -1   -0.40    4.80
  -2  -3  -1    4.20    7.10
  -2  -3  -1   16.60    6.70
   2  -3   1   10.40    3.70
   2  -3   1    5.90    5.50
   2   3   1   19.30    7.70
   2   3   1    9.60    7.40
  -3  -3  -1    2.20    6.70
   3  -3   1    2.30    2.60
   3  -3   1    1.00    2.60
  -3  -3  -1   -0.50    4.70
  -3  -3  -1    1.10    5.70
   3   3   1   -0.80    6.60
   3   3   1    1.60    4.10
  -4  -3  -1  263.37   17.60
  -4  -3  -1  273.67   16.40
  -4  -3  -1  264.77   19.60
   4  -3   1  281.87   12.10
   4  -3   1  256.27   10.80
   4   3   1  291.17   20.00
  -5  -3  -1  146.89   17.60
  -5  -3  -1  139.79   11.90
  -5  -3  -1  140.89   14.10
  -5  -3  -1  149.69   16.10
   5  -3   1  164.78    8.50
   5   3   1  157.98   15.60
   5   3   1  158.28   18.60
   5   3   1  158.38   16.20
  -6  -3  -1  326.67   22.90
  -6  -3  -1  325.37   22.20
  -6  -3  -1  350.86   18.40
   6  -3   1  352.76   14.80
  -6  -3  -1  311.17   21.80
  -6   3  -1  332.67   22.50
  -6   3  -1  329.97   24.00
   6   3   1  299.97   22.40
   6   3   1  356.36   21.60
   6   3   1  313.17   25.70
  -7  -3  -1  115.59   16.40
   7  -3   1  110.09    9.10
  -7  -3  -1   95.69   15.50
  -7  -3  -1   99.99   15.50
  -7  -3  -1   90.19   12.00
   7   3   1  125.29   19.30
  -7   3  -1  101.99   15.50
   7   3   1   92.79   17.60
   7   3   1   96.19   14.70
  -7   3  -1  121.79   18.30
   7   3   1   94.99   12.30
  -7   3  -1   80.29   15.50
  -8  -3  -1   26.90    9.20
  -8  -3  -1    0.50    8.70
   8  -3   1   20.20    5.80
  -8  -3  -1   17.50    7.10
  -8  -3  -1   19.20    7.50
  -8   3  -1   -7.60   10.20
  -8   3  -1   -2.00   12.20
  -8   3  -1   10.60   11.80
   8   3   1    5.10   10.70
   8   3   1   20.40    8.20
   8   3   1   17.60    9.10
  -8   3  -1   22.30    9.30
   8   3   1   14.40    9.40
  -9  -3  -1   24.80   11.00
  -9  -3  -1   19.40    9.70
  -9  -3  -1   27.30   10.10
  -9  -3  -1   23.40   13.20
   9  -3   1   31.10    8.30
   9   3   1    6.40   12.10
  -9   3  -1   37.00   13.30
  -9   3  -1   36.40   16.00
  -9   3  -1   30.40   11.60
   9   3   1   30.10   11.30
   9   3   1   23.80   13.80
   9   3   1   30.00   11.30
  10  -3   1  435.76   24.40
 -10  -3  -1  459.85   29.30
 -10  -3  -1  389.36   25.00
 -10  -3  -1  426.06   25.60
 -10  -3  -1  446.16   25.60
 -10   3  -1  434.66   29.10
  10   3   1  458.85   29.80
  10   3   1  461.75   28.50
 -10   3  -1  382.06   29.40
 -10   3  -1  426.76   30.20
  10   3   1  454.45   38.20
  10   3   1  467.25   25.70
 -11  -3  -1   80.79   15.20
 -11  -3  -1   56.39   14.20
  11  -3   1   95.69   14.80
 -11  -3  -1   84.09   16.90
  11   3   1   91.49   16.40
 -11   3  -1  102.79   16.00
 -11   3  -1   92.09   18.70
  11   3   1  100.09   17.90
  11   3   1   87.09   14.50
  11   3   1   92.09   23.40
  12  -3   1   17.50   10.00
  12  -3   1    9.30   11.80
 -12  -3  -1    9.90   11.30
  12  -3   1   29.50   14.10
 -12   3  -1   31.90   12.60
  12   3   1   12.30   11.60
  12   3   1   56.69   23.10
  12   3   1   15.40   12.80
  13  -3   1  286.97   28.40
 -13  -3  -1  271.37   25.40
 -13  -3  -1  278.57   20.50
  13  -3   1  249.18   19.40
  13   3   1  267.07   25.80
  13   3   1  265.77   18.40
 -13   3  -1  297.97   23.10
  13   3   1  241.28   20.70
 -13   3  -1  282.57   22.00
 -14  -3  -1  138.49   18.50
 -14  -3  -1  132.29   19.80
  14   3   1   97.89   17.60
 -14   3  -1   90.79   18.60
 -14   3  -1  124.89   16.50
  14   3   1   77.89   17.70
 -15  -3  -1   11.50   12.10
  15  -3   1   11.20    7.40
  15   3   1   16.80   13.40
 -15   3  -1   -8.50   10.40
  15   3   1   10.80    7.50
 -15   3  -1  -22.80   15.80
  16   3   1   75.89   22.20
  16   3   1   53.09    9.90
 -16   3  -1   51.49    9.80
 -15  -4   1    7.90    7.00
 -15  -4   1   -4.50    6.10
  15   4  -1    4.90   10.50
 -15   4   1    1.50    6.10
 -14  -4   1   13.40    7.80
 -14  -4   1   13.40    9.50
  14   4  -1   15.40    8.50
 -14   4   1    5.30   10.80
  14   4  -1   24.70   10.50
 -13  -4   1   -1.90    8.30
 -13  -4   1    2.60   10.10
  13   4  -1    1.10    5.30
  13   4  -1   15.60   11.40
 -13   4   1   27.20   12.00
 -13   4   1    4.20    7.70
 -12  -4   1    8.90    6.90
 -12  -4   1   -3.70    8.40
 -12  -4   1    6.10   21.50
 -12   4   1   24.30   11.80
 -12   4   1   13.30   11.60
  12   4  -1    2.90    6.00
 -11  -4   1    4.80    9.40
 -11  -4   1    4.90   11.50
 -11  -4   1    6.90    8.20
  11  -4  -1  -10.30   10.00
 -11  -4   1    8.50    9.40
  11   4  -1    3.50   11.10
 -11   4   1   10.30   12.00
  11   4  -1   -2.30    8.00
 -11   4   1    0.50   11.00
 -10  -4   1    4.20    7.50
 -10  -4   1    5.60    8.90
 -10  -4   1    8.90    8.10
 -10  -4   1   -2.60    6.40
  10  -4  -1    8.30    8.10
 -10   4   1   -4.40   11.00
  10   4  -1    2.50    5.80
 -10   4   1    4.70   14.80
  10   4  -1    3.60    8.90
 -10   4   1   -1.30    7.70
  -9  -4   1  102.09   13.80
   9  -4  -1   86.89   13.90
  -9  -4   1   89.39   17.40
  -9  -4   1   98.29   18.30
  -9  -4   1  134.69   20.60
   9   4  -1  120.59   16.30
  -9   4   1  112.49   17.50
  -9   4   1   45.80   20.70
  -9   4   1   99.89   16.10
   9   4  -1  101.59   16.20
  -8  -4   1   84.39   13.20
  -8  -4   1   95.19   15.10
  -8  -4   1   97.79   14.30
   8  -4  -1  112.29   11.70
  -8  -4   1   97.09   17.60
  -8   4   1   67.69   15.30
  -8   4   1  100.29   19.80
   8   4  -1   90.19   11.90
   8   4  -1   88.89   17.00
  -8   4   1   81.39   15.80
  -7  -4   1   14.90    9.80
  -7  -4   1   31.30    8.20
  -7  -4   1   18.70   10.30
   7  -4  -1   34.50    7.30
  -7  -4   1   13.50    9.50
   7   4  -1   35.40   17.20
  -7   4   1   29.40   12.40
   7   4  -1   11.40    7.90
  -7   4   1   19.70   12.30
   7   4  -1   13.30   10.30
  -7   4   1   31.80   13.20
  -6  -4   1  300.27   23.20
   6  -4  -1  346.97   18.80
  -6  -4   1  322.27   24.80
  -6  -4   1  324.57   20.80
   6   4  -1  329.87   24.10
   6   4  -1  295.67   28.20
   6   4  -1  352.46   24.90
   6   4  -1  309.77   25.00
  -6   4   1  304.27   22.60
  -6   4   1  335.57   24.20
  -5  -4   1   36.60   10.90
  -5  -4   1   52.49   10.00
  -5  -4   1   45.00   10.90
  -5  -4   1   43.90   10.60
   5  -4  -1   46.70    8.20
   5  -4  -1   49.00    7.50
  -5   4   1   38.50    9.70
   5   4  -1   43.90   13.60
   5   4  -1   24.70    7.80
  -5   4   1   43.40   13.00
   5   4  -1   44.10   17.40
   5   4  -1   32.80   11.30
  -5   4   1   52.29   12.70
   5   4  -1   48.10   12.40
  -4  -4   1   30.20   11.70
  -4  -4   1    9.10    9.70
  -4  -4   1   11.40    6.60
  -4  -4   1   12.80    6.40
   4  -4  -1   20.50    7.30
   4  -4  -1   12.60    5.80
   4   4  -1   22.30   12.10
   4   4  -1    3.60   21.40
  -4   4   1   13.30    9.20
   4   4  -1    9.00    6.80
  -4   4   1   13.00   10.60
   4   4  -1   -5.40    9.00
  -4   4   1    1.20   10.30
   4   4  -1   22.40    8.40
  -3  -4   1   87.29   12.50
  -3  -4   1   71.39   10.60
   3  -4  -1   88.39   10.90
   3   4  -1   89.29   15.00
   3   4  -1   90.69   15.00
  -3   4   1   87.89   15.40
  -3   4   1   70.89   15.10
   3   4  -1   84.99   15.10
  -3   4   1   91.19   11.80
   3   4  -1   67.59   30.50
   3   4  -1   67.59    9.90
   2  -4  -1  261.77   18.10
   2  -4  -1  290.67   17.30
  -2  -4   1  271.27   17.70
   2   4  -1  264.87   22.90
   2   4  -1  299.97   22.20
   2   4  -1  300.07   21.90
  -2   4   1  243.48   23.00
  -2   4   1  310.37   19.70
   2   4  -1  261.77   16.90
   2   4  -1  342.77   42.40
  -1  -4   1   17.30    9.30
  -1  -4   1   17.40    7.00
   1  -4  -1    3.10    6.90
   1  -4  -1    0.30    5.00
  -1   4   1    1.30    9.80
   1   4  -1   13.00    8.20
   1   4  -1   11.90   10.70
  -1   4   1    0.20    7.20
  -1   4   1    3.60    7.60
   1   4  -1   11.60    9.30
   0  -4  -1   15.60    6.30
   0  -4  -1   20.40    8.80
   0  -4   1   27.90    8.10
   0  -4  -1   28.30   11.00
   0   4  -1   34.20   10.20
   0   4   1   32.70   12.50
   0   4  -1   19.90   11.00
   0   4   1   18.40    7.10
   0   4  -1   25.80    7.80
   0   4   1   27.10   10.80
   0   4  -1   49.90   11.70
  -1  -4  -1   -4.80    5.40
   1  -4   1  -21.00    7.80
  -1  -4  -1  -15.00    9.10
  -1  -4  -1    1.30    6.20
  -1   4  -1  -14.90   10.20
   1   4   1  -10.60    7.00
   1   4   1   -7.60    5.80
  -1   4  -1   14.80    6.90
  -1   4  -1    0.70    7.10
   1   4   1  -10.10    7.60
   1   4   1   -7.20   23.20
   1   4   1   -7.20   10.70
  -2  -4  -1  181.08   15.00
  -2  -4  -1  132.49   18.90
  -2  -4  -1  185.98   18.90
  -2   4  -1  207.68   28.50
   2   4   1  156.58   14.70
  -2   4  -1  237.88   22.60
   2   4   1  176.48   16.60
   2   4   1  207.08   20.50
  -2   4  -1  182.28   20.20
   2   4   1  184.08   17.90
   2   4   1  206.48   32.90
  -2   4  -1  203.98   16.70
  -3  -4  -1    5.40   10.60
  -3  -4  -1    0.30    7.10
  -3  -4  -1   -3.70    9.00
  -3  -4  -1   -3.30    5.90
  -3   4  -1    1.00    7.20
  -3   4  -1   -8.10   11.50
   3   4   1   -0.60   15.10
  -3   4  -1    1.40    7.90
   3   4   1    4.10   12.40
   3   4   1   -0.40    8.30
   3   4   1    0.40    7.00
  -3   4  -1  -17.10   12.60
   3   4   1   -1.40    6.20
  -4  -4  -1   16.10    9.60
  -4  -4  -1    9.90    8.90
  -4  -4  -1   17.00    6.70
  -4  -4  -1   -5.50    8.60
   4  -4   1   16.80    5.90
  -4   4  -1   13.70   11.50
  -4   4  -1    2.80   12.00
   4   4   1   24.10   12.40
   4   4   1   -2.70   10.20
   4   4   1   11.50    7.80
   4   4   1   20.20   14.30
  -4   4  -1   11.10    6.80
  -4   4  -1   11.30   11.60
  -5  -4  -1  113.29   17.20
   5  -4   1   93.99    8.90
  -5  -4  -1   99.79   11.90
  -5  -4  -1   94.09   15.70
  -5  -4  -1   90.09   16.70
  -5   4  -1  101.19   18.40
  -5   4  -1  110.99   13.60
   5   4   1   87.79   11.20
   5   4   1   73.09   20.70
  -5   4  -1   90.89   14.60
  -5   4  -1  113.29   19.70
   5   4   1  111.79   14.90
   5   4   1  112.99   14.60
  -6  -4  -1  254.37   23.80
  -6  -4  -1  255.07   21.80
  -6  -4  -1  243.18   17.90
  -6  -4  -1  228.08   20.70
   6  -4   1  232.08   12.80
   6   4   1  260.17   19.30
  -6   4  -1  248.48   23.30
   6   4   1  276.07   24.00
  -6   4  -1  253.57   23.50
   6   4   1  289.57   22.40
   7  -4   1   22.40    4.90
  -7  -4  -1   30.10    9.00
  -7  -4  -1   23.50   10.90
  -7   4  -1   33.30   13.40
  -7   4  -1   27.60   13.20
  -7   4  -1   45.10   14.00
  -7   4  -1   29.80   10.20
   7   4   1   21.90    8.90
   7   4   1    1.90   21.10
   7   4   1   21.20   11.50
  -8  -4  -1    8.80    9.40
  -8  -4  -1   -0.90    9.20
  -8  -4  -1   -3.30    8.90
  -8  -4  -1    4.20    7.10
   8   4   1    1.10    8.10
  -8   4  -1  -12.20   12.60
  -8   4  -1    0.70   10.30
   8   4   1   10.00   11.50
  -8   4  -1   -5.10   11.50
   8   4   1   15.40   25.10
  -8   4  -1   10.30   10.90
  -9  -4  -1  297.57   24.00
  -9  -4  -1  247.48   21.10
  -9  -4  -1  291.67   26.60
  -9  -4  -1  278.37   19.30
  -9   4  -1  296.37   26.70
   9   4   1  275.87   39.60
  -9   4  -1  244.88   25.10
  -9   4  -1  214.28   28.20
   9   4   1  276.57   22.20
  -9   4  -1  264.97   25.00
 -10  -4  -1   16.50    8.90
 -10  -4  -1    5.30    9.20
 -10  -4  -1   17.30   17.40
 -10   4  -1   -3.20   10.20
 -10   4  -1   21.90   13.80
  10   4   1    3.80   10.70
 -10   4  -1    5.40   12.30
 -11  -4  -1   23.50    9.00
 -11  -4  -1   33.30   10.70
 -11  -4  -1   53.49   14.00
  11   4   1   66.89   14.60
  11   4   1   51.39   11.70
 -11   4  -1   13.60   12.20
 -11   4  -1   54.89   13.00
 -12  -4  -1   12.40    8.80
 -12  -4  -1   -5.80    7.40
  12   4   1    7.10    8.80
  12   4   1   11.20    9.30
 -12   4  -1   -0.10   10.60
 -12   4  -1   -3.00   12.90
 -13  -4  -1  223.48   20.10
 -13  -4  -1  222.78   24.10
  13   4   1  247.88   21.30
  13   4   1  269.67   20.40
 -13   4  -1  222.38   21.60
 -14  -4  -1   20.60   11.30
 -14  -4  -1   36.40    9.50
  14   4   1   15.10   11.80
  14   4   1   42.00    9.70
 -14   4  -1   59.49   10.40
 -13  -5   1   15.30    7.40
 -13  -5   1   16.80    8.30
  13   5  -1   17.00    5.10
 -13   5   1   13.60   12.80
 -12  -5   1   13.30    7.80
 -12  -5   1    7.70    5.60
 -12   5   1    9.70    7.30
  12   5  -1    9.30   10.80
 -12   5   1    4.00    7.90
  12   5  -1   -0.30    6.70
 -11  -5   1   68.59   13.60
 -11  -5   1   66.99   12.40
 -11  -5   1   50.99   10.90
 -11  -5   1   47.50   12.70
  11   5  -1   58.89    9.90
 -11   5   1   74.19   12.80
  11   5  -1   45.40   13.20
 -10  -5   1   40.80   11.30
 -10  -5   1   41.00    9.50
 -10  -5   1   59.99   11.80
 -10  -5   1   36.40   12.00
  10   5  -1   14.50   18.20
 -10   5   1   39.30   27.30
  10   5  -1   21.10    8.40
 -10   5   1   29.90    9.60
 -10   5   1   57.59   12.10
  -9  -5   1    7.80    7.00
  -9  -5   1    2.80    9.90
  -9  -5   1   17.30    9.50
  -9  -5   1    9.60   14.30
   9   5  -1    8.50    7.60
   9   5  -1   10.20   10.00
  -9   5   1    0.00   29.50
  -9   5   1   -1.80   10.40
  -9   5   1   -3.70   10.80
  -8  -5   1   48.50   11.30
  -8  -5   1   40.90   13.90
   8   5  -1   22.10   14.10
  -8   5   1   27.80   13.30
  -8   5   1   56.89   14.40
   8   5  -1   45.20   10.00
  -8   5   1   30.40   28.80
  -7  -5   1   19.40   16.60
  -7  -5   1   15.90   12.00
  -7  -5   1    6.60    7.10
  -7  -5   1  -15.50   10.60
  -7   5   1   15.60   27.00
   7   5  -1    2.50    8.40
  -7   5   1  -10.10   12.40
   7   5  -1    1.80   12.20
   7   5  -1    8.20   17.00
   7   5  -1   27.60   12.80
  -6  -5   1    7.80    8.20
  -6  -5   1   15.50   10.80
  -6  -5   1   11.60    7.60
  -6  -5   1    8.00    9.90
  -6   5   1   13.50   11.80
   6   5  -1   19.60   13.40
   6   5  -1   19.20   13.30
   6   5  -1   29.40   10.60
  -6   5   1   -6.60   11.20
   6   5  -1   12.60    7.80
  -6   5   1    5.60   23.90
  -5  -5   1    1.30   11.70
   5  -5  -1   -0.70    9.60
  -5  -5   1   -7.50    9.60
  -5  -5   1    5.50    8.40
  -5  -5   1   10.90   10.10
   5   5  -1   22.20   11.10
   5   5  -1    4.60   11.60
  -5   5   1   -4.30   11.50
  -5   5   1   -7.90   21.20
   5   5  -1   28.30   13.50
   5   5  -1   -6.90   11.70
   5   5  -1   15.30    7.60
  -5   5   1  -12.80    7.30
  -4  -5   1  369.16   21.70
  -4  -5   1  391.26   26.50
  -4  -5   1  359.86   25.70
   4  -5  -1  357.26   21.10
  -4  -5   1  334.97   27.40
   4   5  -1  332.77   33.60
  -4   5   1  367.86   34.30
   4   5  -1  338.57   24.70
   4   5  -1  363.46   21.20
   4   5  -1  365.06   30.50
  -4   5   1  365.96   27.90
   4   5  -1  363.36   28.80
  -4   5   1  357.16   28.40
  -3  -5   1   52.39   13.10
  -3  -5   1   50.69   12.70
  -3  -5   1   69.99   15.10
  -3  -5   1   67.59   12.30
   3   5  -1   61.19   15.90
  -3   5   1   44.60   18.70
   3   5  -1   91.79   19.80
   3   5  -1   71.69   15.60
   3   5  -1   60.39   15.80
   3   5  -1   50.89   10.00
  -3   5   1   89.89   16.40
  -3   5   1   74.49   16.00
  -2  -5   1  -33.10   13.50
  -2  -5   1  -28.60   13.30
  -2  -5   1   -1.60    6.20
  -2   5   1   -1.00   13.10
   2   5  -1   41.80   30.90
  -2   5   1    3.20   11.30
  -2   5   1    2.10   16.50
   2   5  -1   -6.20    7.10
   2   5  -1    0.00    7.70
   2   5  -1    9.50   12.30
   1  -5  -1   31.80   19.10
  -1  -5   1   23.10   13.70
  -1  -5   1   18.80   13.80
  -1  -5   1    4.40   11.90
  -1   5   1   -2.00   10.80
  -1   5   1   -3.40   14.90
  -1   5   1   11.10   16.40
   1   5  -1    7.40    8.30
  -1   5   1   91.79   28.30
   1   5  -1  136.89   41.80
   1   5  -1   17.40    9.60
   1   5  -1   -0.60   11.50
   0  -5  -1   -3.50   16.00
   0  -5  -1  -16.50   15.40
   0   5  -1  132.99   42.10
   0   5   1   69.69   25.80
   0   5  -1    7.50    8.90
   0   5   1   12.60   18.10
   0   5  -1   -6.80    4.70
   0   5   1   -6.30   16.20
   0   5   1    5.70    7.10
   0   5   1   11.70   12.00
  -1  -5  -1  544.05   27.30
  -1  -5  -1  502.05   31.50
  -1  -5  -1  433.56   33.20
   1   5   1  576.64   26.30
   1   5   1  571.34   40.10
  -1   5  -1  546.75   31.40
  -1   5  -1  629.44   55.49
   1   5   1  583.44   42.40
  -1   5  -1  547.15   31.50
   1   5   1  556.64   33.00
  -2  -5  -1  180.78   20.80
  -2  -5  -1  204.88   16.10
  -2  -5  -1  190.18   20.80
   2   5   1  218.38   23.90
  -2   5  -1  206.38   20.20
   2   5   1  182.78   30.70
   2   5   1  178.18   15.30
   2   5   1  208.28   24.00
  -2   5  -1  164.08   33.00
  -2   5  -1  201.68   27.00
  -2   5  -1  201.58   22.70
  -3  -5  -1  192.48   16.40
  -3  -5  -1  172.68   21.10
  -3  -5  -1  140.99   21.20
  -3  -5  -1  194.88   20.90
  -3   5  -1  188.38   20.00
  -3   5  -1  194.88   24.80
   3   5   1  171.28   23.80
   3   5   1  174.78   15.80
   3   5   1  165.48   24.40
   3   5   1  121.49   21.90
   3   5   1  167.68   22.30
  -3   5  -1  172.88   18.40
  -3   5  -1  206.18   24.50
  -4  -5  -1   43.40   11.80
  -4  -5  -1   62.69   13.50
  -4  -5  -1   40.40   14.40
   4   5   1   36.50   14.10
   4   5   1   56.19   15.50
   4   5   1   27.50    8.30
  -4   5  -1   49.40   10.30
  -4   5  -1   44.10   14.30
   4   5   1   46.00   12.20
  -4   5  -1   16.00   14.00
  -4   5  -1   41.20   11.40
  -5  -5  -1   78.29   14.10
  -5  -5  -1   78.69   14.20
  -5  -5  -1   91.09   17.90
  -5  -5  -1   82.29   13.40
   5   5   1   47.70   11.50
   5   5   1   60.19   10.50
   5   5   1   63.99   16.10
  -5   5  -1   64.19   17.80
  -5   5  -1   77.49   14.90
  -5   5  -1   79.69   15.80
  -5   5  -1   83.09   14.00
  -6  -5  -1  109.49   17.80
  -6  -5  -1  140.09   22.80
  -6  -5  -1  128.59   15.30
  -6  -5  -1  146.39   16.40
  -6   5  -1  104.59   22.20
   6   5   1  137.99   20.50
   6   5   1  153.28   16.00
  -6   5  -1  117.99   20.90
  -7  -5  -1   29.40   11.00
  -7  -5  -1   14.90   10.00
  -7  -5  -1   11.20   10.10
  -7  -5  -1    6.90    7.50
   7   5   1    6.50    7.30
  -7   5  -1   28.00   12.50
  -7   5  -1   -8.20   20.70
  -7   5  -1   18.90   12.30
   7   5   1   13.00   13.10
  -8  -5  -1    4.30    7.20
  -8  -5  -1    5.30    7.70
  -8  -5  -1   11.60    7.60
  -8  -5  -1    5.50    8.90
  -8   5  -1   10.10   17.10
   8   5   1   20.90   11.10
  -8   5  -1   11.80   12.80
   8   5   1   15.50    8.30
  -8   5  -1   16.00    8.60
  -9  -5  -1   19.50    8.20
  -9  -5  -1   18.30    9.50
  -9  -5  -1   18.40    9.10
  -9  -5  -1   21.80    8.50
  -9   5  -1    3.80   10.70
   9   5   1   24.90   13.70
  -9   5  -1   -4.10   24.50
   9   5   1   16.30    8.20
  -9   5  -1   15.80   11.70
 -10  -5  -1  286.07   20.80
 -10  -5  -1  275.37   17.70
 -10  -5  -1  257.67   24.10
 -10  -5  -1  277.37   24.10
  10   5   1  284.77   20.00
  10   5   1  275.67   23.40
 -10   5  -1  295.57   21.40
 -11  -5  -1   23.50    8.60
 -11   5  -1   22.70    8.50
  11   5   1   16.90    7.40
  11   5   1   24.10   13.90
 -11   5  -1   37.20    8.60
 -12  -5  -1    8.00    5.30
 -12  -5  -1   11.90    7.50
  12   5   1    8.30    6.90
 -12   5  -1    6.40    6.60
  12   5   1    7.30   14.10
 -10  -6   1   42.80   13.60
  -9  -6   1   26.60    8.40
  -9  -6   1   30.60    7.20
  -9  -6   1   20.50    5.90
  -9   6   1   23.10    7.80
  -9   6   1   21.70    8.20
  -9   6   1   31.10    7.10
  -8  -6   1   11.10    5.40
  -8  -6   1   -3.00    6.30
  -8  -6   1    5.00    5.20
  -8  -6   1   -5.90   11.20
  -8   6   1   13.10    7.40
   8   6  -1   11.90    5.70
  -8   6   1    6.30   15.40
  -8   6   1   -6.20   19.20
  -7  -6   1    6.40    5.00
  -7  -6   1    0.00    5.30
  -7  -6   1    8.70   18.20
  -7  -6   1    1.70    5.80
  -7   6   1    1.70    7.10
   7   6  -1   -1.60    6.80
  -7   6   1   -8.50   39.30
  -7   6   1    1.10    7.00
  -6  -6   1   24.10    9.40
  -6  -6   1   35.50    8.00
  -6  -6   1   36.70   16.70
  -6  -6   1   45.50   10.20
  -6   6   1   53.09   10.80
   6   6  -1   40.10   14.10
  -6   6   1   47.50    9.70
   6   6  -1   11.70   17.10
  -6   6   1    7.20   35.90
  -5  -6   1   14.50    9.30
   5  -6  -1   53.69   11.40
  -5  -6   1   20.90    8.80
  -5  -6   1   34.10   19.50
  -5  -6   1   34.80    8.60
  -5   6   1   26.30   25.20
  -5   6   1   34.70   10.10
   5   6  -1   28.70    7.20
   5   6  -1   13.50   19.90
  -5   6   1   57.69   15.30
   4  -6  -1  352.66   21.80
  -4  -6   1  364.46   20.70
  -4  -6   1  381.76   24.50
  -4  -6   1  337.87   23.20
  -4   6   1  318.57   55.99
   4   6  -1  352.56   21.80
   4   6  -1  345.67   45.00
  -4   6   1  349.96   24.60
  -3  -6   1  110.09   18.70
   3  -6  -1  177.48   14.70
  -3  -6   1  133.39   18.20
  -3  -6   1  140.09   13.60
   3  -6  -1  118.49   28.70
   3   6  -1  133.69   24.20
  -3   6   1  119.99   16.90
  -3   6   1  153.28   28.80
   3   6  -1  140.79   15.70
  -2  -6   1   22.30    7.70
   2  -6  -1   16.70    7.10
  -2  -6   1    9.10   10.20
   2  -6  -1   47.90   13.50
  -2  -6   1   33.20   11.40
  -2   6   1   29.40   24.90
  -2   6   1   19.80   12.60
   2   6  -1   24.30   21.70
   2   6  -1   21.50   12.30
   1  -6  -1   12.40    8.70
   1  -6  -1    6.30   11.20
  -1  -6   1   19.50   11.30
  -1  -6   1   11.50    7.00
   1   6  -1    0.60   20.60
   1   6  -1    5.00   22.40
  -1   6   1   -4.20    7.40
   1   6  -1  -11.20   10.20
  -1   6   1   -2.50   23.60
   0  -6   1  169.68   22.00
   0  -6  -1  138.09   19.60
   0  -6   1  149.69   14.40
   0   6  -1  133.59   20.50
   0   6  -1  175.38   32.40
   0   6   1  117.49   35.20
   0   6   1  140.79   20.80
  -1  -6  -1  137.49   18.60
  -1  -6  -1  111.79   20.50
  -1  -6  -1  151.08   23.20
   1  -6   1  118.39   13.40
   1  -6   1  121.59   17.00
  -1   6  -1   79.29   30.70
  -1   6  -1  139.49   16.60
   1   6   1  149.99   19.90
   1   6   1  150.48   27.30
  -2  -6  -1  330.47   23.90
   2  -6   1  326.37   20.60
  -2  -6  -1  390.96   24.80
  -2  -6  -1  301.27   22.80
  -2   6  -1  313.57   23.40
  -2   6  -1  386.56   47.60
   2   6   1  274.47   51.59
   2   6   1  310.17   22.20
  -3  -6  -1   45.10   11.00
  -3  -6  -1   61.29   10.00
   3  -6   1   43.50   11.20
  -3  -6  -1   63.69   12.00
   3   6   1   55.29   10.90
   3   6   1   32.40   29.10
  -3   6  -1   53.99   29.90
  -3   6  -1   50.09   13.90
   3   6   1   53.79    9.40
  -4  -6  -1   -2.50    8.30
   4  -6   1   -4.30   10.10
  -4  -6  -1    0.70    6.90
  -4  -6  -1   -8.80    8.00
  -4   6  -1   24.10   31.00
   4   6   1    6.40    5.50
   4   6   1   -3.60   19.00
  -4   6  -1   -5.80    7.50
   4   6   1    3.20   11.90
  -5  -6  -1   34.70    8.40
  -5  -6  -1   32.20    8.00
  -5  -6  -1   33.80    8.00
  -5   6  -1   31.40    9.80
   5   6   1   33.30   12.00
  -5   6  -1   27.50   31.30
   5   6   1   31.70    7.90
  -5   6  -1   14.90   12.40
  -6  -6  -1   36.00   15.10
  -6  -6  -1   33.50   13.40
  -6  -6  -1   49.10    9.00
  -6   6  -1   38.50   23.40
  -6   6  -1   32.10   19.90
  -6   6  -1   24.80   11.10
   6   6   1   24.60   11.20
  -7  -6  -1   28.80    7.10
  -7  -6  -1   21.10    6.40
  -7  -6  -1   -2.00   13.20
  -7   6  -1   16.30    8.30
  -7   6  -1   34.70   11.20
   7   6   1   19.20    5.10
  -7   6  -1    1.20   21.90
  -8  -6  -1    3.10    5.10
  -8  -6  -1   17.60   16.10
  -8  -6  -1   13.80    5.50
  -8  -6  -1    5.40    4.60
  -8   6  -1   -7.20   12.10
  -8   6  -1    2.20    9.10
  -8   6  -1   15.40   33.10
   8   6   1   13.60    4.80
  -9  -6  -1   32.60    8.30
  -9  -6  -1   26.50    6.30
  -9  -6  -1   27.70   15.10
  -9   6  -1   20.50   10.90
  -9   6  -1   11.70    8.50
  -9   6  -1   47.20    9.70
   9   6   1   18.10    6.70
  -2  -7   1  105.99   11.30
   2  -7  -1   92.59   11.70
  -2  -7   1  141.69   18.70
   2  -7  -1  100.59   14.00
   2   7  -1   76.69   11.70
  -2   7   1  108.89   11.20
  -2   7   1  106.39   14.90
   2   7  -1   86.79   10.20
   1  -7  -1   46.40    8.00
  -1  -7   1   41.90    7.50
   1  -7  -1   36.50    8.20
   1   7  -1   32.60   22.40
  -1   7   1   16.60    8.60
   1   7  -1   31.60    7.30
  -1   7   1   49.50   10.50
   0  -7  -1   61.89   12.30
   0  -7   1   62.19   12.60
   0  -7   1   66.19   10.60
   0  -7  -1   76.49   10.90
   0   7  -1   76.89   34.30
   0   7  -1   69.59   10.70
   0   7   1   80.49   12.20
   0   7   1   52.49    9.10
  -1  -7  -1    4.20    4.30
   1  -7   1   -2.90    8.00
  -1  -7  -1    5.50    4.80
   1  -7   1   24.30    9.10
  -1   7  -1   -0.50    7.70
   1   7   1   -2.80    7.10
   1   7   1    1.70    5.10
  -1   7  -1   18.50   16.80
  -2  -7  -1   10.70    6.70
  -2  -7  -1    5.90    4.50
   2   7   1    5.30    5.50
  -2   7  -1   12.40   25.20
  -2   7  -1   12.20    9.50
   2   7   1   -6.30    8.90
  18   0  -2   13.30    5.80
 -18   0   2    3.20    5.90
  18   0  -2    9.40    4.90
  18   0  -2   15.90    5.90
  18   0  -2   -1.10   22.30
  17   0  -2   -8.00    6.30
 -17   0   2   -7.60   12.60
  17   0  -2    4.80    5.30
  17   0  -2    8.40    9.20
  17   0  -2    6.10    7.90
  16   0  -2   36.10    8.70
  16   0  -2   50.69    9.50
  16   0  -2   31.90   14.00
 -16   0   2   17.20   13.40
  16   0  -2   46.80    9.60
 -15   0   2   11.10   15.00
  15   0  -2    2.30   16.10
  15   0  -2   -9.30   10.50
  15   0  -2    0.10    6.80
  15   0  -2   -6.70   14.20
  14   0  -2  878.91   44.10
  14   0  -2  837.22   35.60
 -14   0   2  784.72   40.90
  14   0  -2  703.43   46.80
  14   0  -2  775.62   38.10
  14   0  -2  756.32   36.80
  13   0  -2   -7.20    9.30
  13   0  -2    3.90    5.80
 -13   0   2   10.90   12.10
  13   0  -2   -2.10    9.00
 -13   0   2  -20.20   13.50
  13   0  -2    7.90    9.70
  13   0  -2    7.50   12.20
  13   0  -2   -2.80    8.80
  12   0  -2  109.49   17.00
 -12   0   2   75.59   14.60
 -12   0   2  106.29   18.60
  12   0  -2  123.69   16.90
  12   0  -2   77.59   13.40
  12   0  -2   95.29   15.70
  12   0  -2   75.99   12.00
  12   0  -2  102.79   15.60
  11   0  -2   -4.80    4.70
  11   0  -2   -7.40    9.20
 -11   0   2  -12.60    6.60
 -11   0   2   -8.60   11.70
  11   0  -2   -1.80    9.20
 -11   0   2    6.20    9.90
 -10   0   2  365.66   22.20
  10   0  -2  416.06   27.20
  10   0  -2  394.96   22.80
 -10   0   2  403.06   24.00
  10   0  -2  410.66   19.30
  10   0  -2  423.96   27.60
  -9   0   2   -2.30    7.30
   9   0  -2   -2.70    5.10
   9   0  -2   -0.70    6.70
   9   0  -2   -1.20    4.20
   9   0  -2   -1.30    6.00
   8   0  -2  663.93   31.30
   8   0  -2  584.24   24.40
   8   0  -2  666.13   31.80
   7   0  -2   -2.40    5.60
   7   0  -2    1.40    5.40
   6   0  -2  733.43   30.50
   6   0  -2  672.73   29.50
   5   0  -2    1.30    4.60
   5   0  -2    2.80    5.00
   4   0  -2 1543.45   53.49
   4   0  -2 1615.14   53.99
   3   0  -2    0.30    3.30
   2   0  -2 2166.18   68.29
   2   0  -2 2138.99   68.49
   1   0  -2    1.20    2.30
   1   0  -2    0.30    2.00
   0   0  -2  897.21   28.80
   0   0  -2  858.31   28.60
  -1   0  -2    1.90    2.10
  -2   0  -2 3500.55  108.69
  -3   0  -2    2.00    2.90
   3   0   2   -0.10    4.40
   5   0   2   -3.60    4.10
   5   0   2   -4.30    3.90
   6   0   2    2.80    5.10
   6   0   2    5.20    5.60
   6   0   2    4.30    5.40
   7   0   2   -2.80    4.20
   7   0   2   -1.10    5.30
  -7   0  -2    7.00    7.30
   7   0   2   -0.50    5.30
   7   0   2   -3.30    5.00
   8   0   2   40.60    9.40
   8   0   2   35.10    8.90
  -8   0  -2   42.60    8.70
   8   0   2   32.20    5.90
   8   0   2   34.60    9.30
  -9   0  -2   -5.00    7.80
   9   0   2    7.80    6.20
   9   0   2   -4.80    6.70
   9   0   2    4.80    7.70
  -9   0  -2  -14.20    9.30
   9   0   2    3.10    6.80
  10   0   2  579.64   31.50
  10   0   2  602.54   26.70
  10   0   2  664.93   36.80
 -10   0  -2  620.64   31.60
 -10   0  -2  580.04   32.70
  10   0   2  561.94   35.30
 -11   0  -2    8.70   11.00
 -11   0  -2  -17.80    8.90
  11   0   2    5.40    9.60
  11   0   2   -3.20    8.60
  11   0   2    8.60    9.60
  11   0   2    7.10    5.90
  11   0   2   -9.20    8.20
  11   0   2    1.60    9.40
 -12   0  -2   13.10   10.80
  12   0   2   20.30   10.00
  12   0   2   10.20    7.70
 -12   0  -2   23.40   11.90
  12   0   2    7.20   10.60
  12   0   2   20.50   11.80
  12   0   2   38.00   11.30
  12   0   2   41.40   14.60
 -13   0  -2   16.40   11.60
 -13   0  -2    1.40   11.80
  13   0   2    7.80   13.80
  13   0   2    0.90   10.10
  13   0   2   -8.30    6.10
  13   0   2   -7.80    6.10
  13   0   2   -1.60    9.40
  13   0   2   -8.90   12.90
 -14   0  -2   65.89   15.80
  14   0   2   92.89   13.10
  14   0   2  108.69   19.20
 -14   0  -2   59.89   18.00
  14   0   2   35.20   18.70
  14   0   2   67.49   20.10
 -15   0  -2    2.10   12.10
  15   0   2   -3.50    8.80
  15   0   2    2.60    9.20
  15   0   2   16.90   11.10
  15   0   2    4.60    7.80
  16   0   2   77.29   14.20
 -16   0  -2  113.99   19.10
  16   0   2   93.79   10.70
  16   0   2   49.00   16.80
  17   0   2    3.70    7.10
  17   0   2   -1.40    6.50
 -17   0  -2   -3.40    7.80
 -17   0  -2   -7.50    6.50
  18  -1  -2  125.29   12.40
  18  -1  -2  121.99   11.40
  18  -1  -2  169.48   23.40
  18   1  -2  102.29    9.70
  18   1  -2  108.19   10.40
 -18   1   2  104.19   18.80
 -18   1   2   88.89   13.50
  17  -1  -2   55.39   16.60
  17  -1  -2   70.49   11.40
  17  -1  -2   53.09   10.50
 -17  -1   2   45.00   17.20
 -17   1   2   82.89   21.10
  17   1  -2   82.89   13.70
 -17   1   2   41.00   10.90
  17   1  -2   47.80    9.10
  17   1  -2   42.50    9.10
  17   1  -2   69.39   12.90
  16  -1  -2   -3.60   13.50
  16  -1  -2    3.80    6.10
  16  -1  -2   -4.00    7.30
 -16  -1   2   -6.40   12.60
  16  -1  -2   12.40    9.40
 -16   1   2  -11.20   10.50
  16   1  -2    6.60   10.20
 -16   1   2    7.10    8.50
  16   1  -2   -4.50    8.10
  16   1  -2    6.50    7.60
  16   1  -2    8.90    6.10
  15  -1  -2   36.90    8.60
  15  -1  -2   37.40   18.70
  15  -1  -2   52.99   11.40
  15  -1  -2   95.59   25.30
  15  -1  -2   82.99   16.70
 -15  -1   2   59.59   15.50
  15  -1  -2   41.90   11.30
  15   1  -2   41.30   20.50
 -15   1   2   54.79   15.00
  15   1  -2   40.60   11.10
  15   1  -2   32.20   19.20
  15   1  -2   37.40   18.80
  15   1  -2   54.29   15.00
  15   1  -2   58.69   10.30
  14  -1  -2  132.29   21.80
  14  -1  -2  109.09   18.80
  14  -1  -2  125.49   18.50
  14  -1  -2  128.09   19.90
  14  -1  -2  126.19   21.60
  14  -1  -2  143.69   14.30
 -14  -1   2  118.89   20.50
 -14  -1   2  123.29   20.80
  14   1  -2  118.29   17.20
  14   1  -2  118.99   26.00
  14   1  -2  141.09   17.40
  14   1  -2  133.39   17.20
  14   1  -2  114.79   20.60
  14   1  -2  134.49   14.70
 -14   1   2  144.89   22.40
  13  -1  -2  370.56   27.00
  13  -1  -2  384.66   25.60
 -13  -1   2  276.67   26.70
  13  -1  -2  359.86   29.60
  13  -1  -2  374.26   25.70
 -13  -1   2  366.96   25.50
  13  -1  -2  356.06   29.60
 -13  -1   2  260.77   44.90
  13   1  -2  341.17   31.20
  13   1  -2  363.76   25.80
  13   1  -2  367.16   24.10
  13   1  -2  348.97   25.40
  13   1  -2  380.36   32.60
 -13   1   2  336.17   27.80
 -12  -1   2  119.29   18.70
  12  -1  -2  103.59   19.40
  12  -1  -2  128.29   16.80
 -12  -1   2  110.39   17.80
 -12  -1   2   61.79   17.20
  12  -1  -2  112.99   17.70
  12  -1  -2  159.98   20.10
  12  -1  -2  101.29   11.70
  12  -1  -2  143.59   20.20
  12   1  -2   70.49   18.80
 -12   1   2  108.09   17.10
  12   1  -2  127.89   15.70
  12   1  -2  107.59   18.10
  12   1  -2  115.29   14.50
  12   1  -2   79.39   16.00
  12   1  -2   86.49   11.70
  12   1  -2  101.39   18.30
 -11  -1   2   25.60   12.30
  11  -1  -2   27.70    9.90
  11  -1  -2   28.40   10.00
  11  -1  -2   28.30    6.60
  11  -1  -2   60.69   14.30
  11  -1  -2   22.80   11.80
 -11  -1   2   12.40    9.60
  11   1  -2   19.00   11.20
  11   1  -2   34.70    9.10
  11   1  -2   21.00    7.30
  11   1  -2   34.50    9.90
  11   1  -2   34.70    9.10
 -11   1   2   51.89   12.60
  11   1  -2   24.90   18.50
 -10  -1   2   63.99   12.20
  10  -1  -2   77.99   12.70
  10  -1  -2   63.09   11.80
 -10  -1   2   84.99   15.10
  10  -1  -2   54.69    8.90
 -10  -1   2   74.29   13.40
  10   1  -2   68.29    8.90
 -10   1   2   38.90   11.80
  10   1  -2   39.10   12.50
  10   1  -2   64.49    9.70
  10   1  -2   61.29   13.30
 -10   1   2   67.29   10.90
   9  -1  -2   20.50    7.40
   9  -1  -2   30.30    6.20
  -9  -1   2   23.00    8.30
   9  -1  -2   21.20    7.40
   9   1  -2   23.10    9.70
   9   1  -2   33.20   11.10
   9   1  -2   34.60    8.60
   9   1  -2   28.00    6.00
  -8  -1   2  157.78   15.00
   8  -1  -2  183.98   14.20
   8  -1  -2  166.58   14.00
   8   1  -2  175.48   17.20
   8   1  -2  177.88   13.90
   8   1  -2  173.48   11.30
   8   1  -2  194.18   17.70
   7  -1  -2   91.29   10.10
   7   1  -2   92.39   12.70
   7   1  -2  104.89   13.40
   6  -1  -2  228.58   13.90
   6  -1  -2  239.68   13.90
   6   1  -2  257.37   17.60
   6   1  -2  236.68   14.40
   6   1  -2  265.97   18.00
   5  -1  -2  130.79    9.90
   5  -1  -2  138.99   10.30
   5   1  -2  139.59   10.20
   5   1  -2  145.99   12.50
   5   1  -2  153.08   13.30
   4  -1  -2  597.64   23.10
   4  -1  -2  608.04   23.10
   4   1  -2  630.24   26.20
   4   1  -2  597.04   24.20
   4   1  -2  637.14   26.40
   3  -1  -2 4315.67  135.69
   3  -1  -2 4434.36  135.99
   3   1  -2 4316.97  138.19
   3   1  -2 4450.95  138.59
   2  -1  -2  106.29    7.30
   2  -1  -2  110.59    7.40
   2   1  -2  100.59    8.70
   2   1  -2  114.79    8.20
  -1  -1   2  281.57   12.40
   1  -1  -2  277.27   12.70
   1  -1  -2  274.17   12.10
  -1   1   2  262.17   12.20
   1   1  -2  278.97   11.60
   0  -1  -2 1443.36   46.40
   0  -1  -2 1377.56   46.40
   0  -1   2 1356.66   43.60
   0   1   2 1413.46   46.70
  -1  -1  -2    9.10    3.90
  -1  -1  -2    8.90    4.50
   1  -1   2    7.80    1.60
   1   1   2    3.00    4.50
  -2  -1  -2  150.98   10.40
   2  -1   2  144.69    5.80
  -2  -1  -2  159.28   10.80
   2   1   2  154.98   11.50
   2   1   2  142.39   11.00
  -3  -1  -2   68.29    8.40
   3  -1   2   63.79    4.80
   3   1   2   74.49    8.20
   3   1   2   69.59    7.60
   3   1   2   68.69    9.70
  -4  -1  -2   28.50    6.60
   4  -1   2   29.30    4.80
   4   1   2   26.80    7.10
   4   1   2   36.50    8.20
   4   1   2   38.50    6.90
   5  -1   2  311.87   14.70
   5   1   2  311.67   19.30
   5   1   2  279.27   17.70
   5   1   2  287.27   15.80
  -6  -1  -2  432.16   22.00
   6  -1   2  417.76   20.40
   6   1   2  426.16   23.80
   6   1   2  440.66   22.00
   6   1   2  421.26   24.70
   7  -1   2  278.67   16.50
  -7  -1  -2  238.58   18.20
   7  -1   2  231.28   16.10
   7   1   2  270.57   20.60
   7   1   2  285.37   17.80
   7   1   2  279.27   21.20
   7   1   2  257.87   14.30
  -8  -1  -2   16.30    8.30
   8  -1   2   19.40    6.90
   8  -1   2    5.50    5.50
   8  -1   2    9.00    6.80
  -8   1  -2    2.00    8.30
   8   1   2   11.50    5.30
   8   1   2    5.60    8.60
   8   1   2   10.30    8.00
   8   1   2    4.80    6.70
   9  -1   2  499.95   27.60
   9  -1   2  494.05   26.20
   9  -1   2  440.66   25.90
   9  -1   2  450.85   20.60
  -9  -1  -2  442.16   26.00
  -9  -1  -2  453.35   27.50
   9   1   2  466.85   22.00
  -9   1  -2  407.86   27.60
   9   1   2  467.35   26.50
   9   1   2  548.15   29.30
   9   1   2  425.96   30.40
   9   1   2  490.85   31.10
  -9   1  -2  410.76   26.60
 -10  -1  -2  105.89   19.00
  10  -1   2  115.39   15.60
  10  -1   2  119.69   11.20
 -10  -1  -2  105.79   14.40
  10  -1   2  123.99   15.80
 -10  -1  -2  103.19   16.10
  10   1   2  125.29   15.70
  10   1   2  120.49   11.80
  10   1   2  121.89   19.50
  10   1   2  111.79   16.80
  10   1   2  128.29   16.50
  10   1   2  121.39   15.50
 -10   1  -2  117.59   18.40
 -11  -1  -2  162.48   22.10
  11  -1   2  189.88   20.60
  11  -1   2  213.68   26.70
  11  -1   2  125.99   18.00
  11  -1   2  182.28   20.70
  11  -1   2  153.38   13.80
 -11  -1  -2  166.48   20.50
  11  -1   2  160.48   18.70
 -11  -1  -2  150.58   18.80
  11   1   2  197.78   19.40
  11   1   2  171.08   19.30
  11   1   2  163.48   23.50
  11   1   2  164.68   22.60
  11   1   2  164.78   14.40
  12  -1   2  203.98   22.00
 -12  -1  -2  223.48   23.30
  12  -1   2  205.58   22.90
  12  -1   2  223.28   26.20
  12  -1   2  217.18   24.30
 -12  -1  -2  192.18   23.90
  12  -1   2  164.88   25.60
  12   1   2  191.28   16.20
  12   1   2  228.88   29.40
  12   1   2  194.88   26.10
  12   1   2  208.68   21.20
 -12   1  -2  215.28   23.20
  12   1   2  212.08   20.70
  12   1   2  203.58   19.30
  13  -1   2   67.39   18.30
  13  -1   2  102.19   19.50
  13  -1   2   96.79   16.80
 -13  -1  -2   80.99   15.70
 -13  -1  -2   94.89   17.20
  13  -1   2  114.79   13.50
  13  -1   2  135.99   20.60
  13  -1   2  121.19   18.20
  13   1   2   78.69   22.50
  13   1   2   76.49   12.90
  13   1   2   57.69   14.40
  13   1   2   70.19   12.90
 -13   1  -2   87.49   16.00
  13   1   2   87.19   20.30
  13   1   2  100.89   17.00
 -14  -1  -2   37.10   14.60
  14  -1   2   44.20    9.00
  14  -1   2   44.60   11.90
  14  -1   2   61.19   11.90
 -14  -1  -2   35.50   14.20
  14  -1   2   37.90   13.00
  14  -1   2   38.30   14.90
  14   1   2   31.50    8.80
  14   1   2   63.99   13.90
  14   1   2   47.10   10.00
  14   1   2   27.80   10.00
 -14   1  -2   28.90   12.20
  14   1   2  -15.30   23.00
 -14   1  -2   42.10   10.10
  14   1   2   23.80   18.80
 -15  -1  -2   19.60   12.80
 -15  -1  -2   -3.00   11.70
  15  -1   2  -10.30    8.60
  15  -1   2   -1.20    6.20
 -15   1  -2   -0.50    9.90
  15   1   2   -5.00   12.50
 -15   1  -2   -0.80   10.20
  15   1   2   -7.30    7.90
  15   1   2    9.40    8.80
 -16  -1  -2   65.69   11.80
  16  -1   2   65.29   10.90
 -16  -1  -2   62.69   20.40
  16  -1   2  130.99   34.70
  16   1   2   30.50   16.10
  16   1   2   76.39   13.20
  16   1   2   68.89   11.80
 -16   1  -2   39.70   11.90
  17  -1   2   64.39   10.00
  17  -1   2   74.89   12.30
 -17   1  -2   73.29   10.60
  17   1   2   76.69   11.40
  17   1   2   60.99    9.10
  18  -2  -2   -6.80    5.80
  18  -2  -2    6.00    7.70
 -18   2   2    0.70    6.60
  17  -2  -2   13.00   13.50
  17  -2  -2   38.70    8.90
  17  -2  -2   41.70    8.20
 -17  -2   2   12.30   11.80
  17   2  -2   35.50   11.40
  17   2  -2   35.90    8.30
 -17   2   2   13.10    9.60
 -16  -2   2  161.48   20.10
  16  -2  -2  124.39   12.70
  16  -2  -2   88.49   15.20
  16  -2  -2  128.49   21.30
  16   2  -2  133.59   16.50
  16   2  -2  197.68   32.10
  16   2  -2  122.79   11.50
 -16   2   2  125.99   19.70
  15  -2  -2   13.30   14.70
  15  -2  -2   -4.00    7.60
  15  -2  -2  -12.20   14.40
 -15  -2   2   -9.10   11.00
 -15  -2   2   -5.50   11.90
  15  -2  -2    8.00    9.70
  15   2  -2   -2.30    7.60
  15   2  -2    7.50    8.70
  15   2  -2  -26.90   12.10
  15   2  -2    4.30    7.70
 -15   2   2   -3.90   12.40
 -15   2   2    8.40   11.70
  15   2  -2   -4.20   15.30
  15   2  -2   12.60   11.00
 -14  -2   2   63.99   15.00
  14  -2  -2   49.70   18.00
  14  -2  -2  107.49   18.20
  14  -2  -2   85.49   12.10
  14  -2  -2   34.20   14.40
  14   2  -2   53.69   10.70
 -14   2   2   68.29   13.70
  14   2  -2  -11.50   34.80
  14   2  -2   40.10    9.10
  14   2  -2   76.59   16.60
  14   2  -2   56.19   20.40
  13  -2  -2   13.30   10.90
 -13  -2   2    9.50   11.50
  13  -2  -2   29.20   10.10
  13  -2  -2   45.90    9.40
  13  -2  -2    5.60   12.40
 -13  -2   2    7.80    9.70
  13   2  -2   32.90   10.20
 -13   2   2   -4.30   12.90
  13   2  -2   50.79   30.40
  13   2  -2   38.40   13.50
  13   2  -2   27.40   16.20
  13   2  -2   23.80   11.10
  13   2  -2   23.30    7.70
  13   2  -2   18.70   10.80
 -12  -2   2  330.27   28.20
 -12  -2   2  397.26   25.20
  12  -2  -2  361.86   27.10
  12  -2  -2  354.86   26.30
  12  -2  -2  342.27   20.20
  12   2  -2  332.87   20.10
  12   2  -2  376.86   27.40
  12   2  -2  306.07   31.70
  12   2  -2  342.37   22.80
  12   2  -2  324.47   24.30
  12   2  -2  340.67   26.10
 -12   2   2  275.67   41.50
  12   2  -2  264.17   35.80
 -12   2   2  308.07   26.60
 -11  -2   2   63.29   11.70
  11  -2  -2   61.39    9.40
  11  -2  -2   79.59   13.80
 -11  -2   2   63.99   13.60
  11  -2  -2   73.79   12.00
 -11  -2   2   79.99   12.60
 -11   2   2   57.69   15.00
 -11   2   2   42.10   14.90
  11   2  -2   82.19   11.70
  11   2  -2   74.99   14.70
 -11   2   2   70.99   13.00
  11   2  -2   89.79   14.90
  11   2  -2   76.19   16.90
  11   2  -2   80.49   14.40
  11   2  -2   76.89   20.20
  11   2  -2   60.99   13.10
 -10  -2   2   -1.10    8.90
 -10  -2   2    1.60    9.90
 -10  -2   2   -1.40    7.20
  10  -2  -2   -3.90    5.40
  10  -2  -2    1.80    7.10
  10  -2  -2    2.10    6.50
 -10  -2   2   -1.40    8.20
 -10   2   2   26.80   11.30
  10   2  -2    5.40    7.30
  10   2  -2    8.10    7.60
  10   2  -2   -2.30    4.40
 -10   2   2  -10.50   15.90
  10   2  -2   -6.90   11.90
  10   2  -2    5.20    9.70
 -10   2   2    0.50   13.40
  10   2  -2    1.10    8.00
  10   2  -2    6.60    7.40
   9  -2  -2   45.00    9.10
   9  -2  -2   49.60    8.90
  -9  -2   2   53.69    9.40
  -9  -2   2   34.40    9.50
  -9  -2   2   46.20   10.60
   9   2  -2   30.00    6.80
   9   2  -2   34.70    9.20
  -9   2   2   37.20   11.50
   9   2  -2   58.49   10.60
   9   2  -2   46.10    9.00
   9   2  -2   35.50   13.70
   9   2  -2   42.90   12.40
   9   2  -2   47.40   10.10
  -8  -2   2  196.18   13.60
  -8  -2   2  206.58   16.00
   8  -2  -2  202.68   14.80
   8  -2  -2  203.88   15.00
   8   2  -2  187.38   16.10
   8   2  -2  175.58   20.30
   8   2  -2  173.48   16.30
   8   2  -2  187.88   12.90
  -8   2   2  186.68   18.40
   8   2  -2  184.18   19.40
  -7  -2   2   98.49   10.30
   7  -2  -2  113.29   10.40
   7  -2  -2  101.89   10.30
  -7  -2   2  103.49   13.60
   7   2  -2  112.59   15.80
   7   2  -2  126.99   12.70
   7   2  -2  118.19   15.30
   6  -2  -2 1645.54   56.09
  -6  -2   2 1619.34   55.49
   6  -2  -2 1610.74   56.09
  -6  -2   2 1537.75   58.79
   6   2  -2 1636.84   62.79
   6   2  -2 1690.63   59.69
   6   2  -2 1622.54   62.99
   5  -2  -2   57.69    6.30
   5   2  -2   67.59   11.40
   5   2  -2   68.59   11.50
   4  -2  -2  178.28   10.50
   4  -2  -2  189.78   10.50
   4   2  -2  180.28   14.10
   4   2  -2  191.28   13.20
   4   2  -2  192.98   14.90
   3  -2  -2   18.60    4.60
   3  -2  -2   19.80    4.60
   3   2  -2   17.90    5.90
   3   2  -2   15.90    5.80
   2  -2  -2  612.84   24.30
   2  -2  -2  629.94   24.30
   2   2  -2  626.44   25.10
   2   2  -2  631.54   25.90
   1  -2  -2  294.37   14.60
  -1  -2   2  317.87   14.60
   1  -2  -2  320.17   15.10
   1   2  -2  282.87   15.30
  -1   2   2  308.07   17.10
   1   2  -2  292.37   12.90
  -1   2   2  301.07   13.90
   0  -2   2 1493.65   48.20
   0  -2   2 1438.46   48.40
   0  -2   2 1421.96   49.10
   0  -2  -2 1516.15   51.39
   0  -2  -2 1458.25   50.99
   0   2   2 1406.06   50.49
   0   2   2 1509.45   52.69
  -1  -2  -2   99.19    9.50
  -1  -2  -2  107.99   10.10
   1  -2   2  105.09    5.60
   1  -2   2  101.79    7.50
   1  -2   2   89.99    5.70
   1  -2   2   96.89    5.20
   1   2   2  104.99   10.20
   1   2   2  112.29   11.30
   1   2   2   97.49   10.60
  -2  -2  -2    9.90    5.10
   2  -2   2   16.90    2.60
  -2  -2  -2   18.30    6.30
   2  -2   2   18.90    2.30
   2   2   2   20.80    6.70
   2   2   2   22.60    6.70
   2   2   2   21.10    7.00
   3   2   2  263.87   18.10
   3   2   2  295.57   18.90
   4  -2   2  481.45   16.00
   4  -2   2  480.55   16.00
  -4  -2  -2  468.25   23.90
  -4  -2  -2  497.45   25.40
   4   2   2  496.05   26.60
   4   2   2  511.05   26.70
   5  -2   2 2133.79   67.29
  -5  -2  -2 2098.59   74.89
  -5  -2  -2 2098.99   70.59
  -5  -2  -2 2161.78   77.19
   5  -2   2 2120.59   67.39
   5   2   2 2188.58   75.29
   5   2   2 2079.19   78.89
   5   2   2 2144.69   78.69
   6  -2   2  835.52   30.20
  -6  -2  -2  827.72   36.20
  -6  -2  -2  813.32   31.70
   6   2   2  833.82   31.80
   6   2   2  830.32   36.80
   6   2   2  878.11   41.00
  -7  -2  -2   40.50    7.20
   7  -2   2   42.70    6.80
  -7  -2  -2   44.20    9.90
   7  -2   2   48.20    6.90
  -7  -2  -2   42.20    9.90
   7   2   2   59.39   10.70
   7   2   2   52.29   11.80
   7   2   2   40.70    9.00
   7   2   2   35.60    8.60
   7   2   2   32.80    6.70
  -7   2  -2   38.70   10.80
   7   2   2   39.10   11.10
  -8  -2  -2  154.78   16.40
  -8  -2  -2  184.18   18.80
   8  -2   2  185.78   14.10
   8  -2   2  183.58   14.10
  -8  -2  -2  177.38   18.00
   8   2   2  163.78   13.90
   8   2   2  168.38   20.70
   8   2   2  186.18   16.00
  -8   2  -2  179.88   19.50
   8   2   2  170.78   17.10
   8   2   2  208.18   17.80
   8   2   2  150.28   19.80
  -8   2  -2  146.49   16.00
   8   2   2  136.59   16.10
  -9  -2  -2 2185.38   77.19
  -9  -2  -2 2107.19   72.69
   9  -2   2 2162.48   77.79
  -9  -2  -2 2176.08   80.79
   9  -2   2 2165.78   75.99
   9   2   2 2078.99   78.59
   9   2   2 2184.18   87.49
   9   2   2 2055.59   75.99
   9   2   2 2168.18   81.29
   9   2   2 2059.39   88.39
   9   2   2 2085.19   75.49
   9   2   2 2247.08   73.89
  -9   2  -2 2118.09   80.59
  -9   2  -2 2173.38   78.39
 -10  -2  -2   42.60   11.30
  10  -2   2   24.30   10.80
 -10  -2  -2   51.59   15.20
  10  -2   2   26.60   10.30
  10  -2   2   45.00   10.70
 -10  -2  -2   46.90   12.40
  10   2   2   28.30    8.00
  10   2   2   28.40   12.80
  10   2   2   31.20   11.00
  10   2   2   27.10    9.70
  10   2   2   24.10   17.20
 -10   2  -2   38.50   12.20
 -11  -2  -2   29.60   11.30
  11  -2   2   31.90   12.50
  11  -2   2   21.90   12.90
 -11  -2  -2   51.59   11.70
  11  -2   2   46.60   13.00
  11  -2   2   49.30    9.70
  11   2   2   15.30    9.40
  11   2   2   50.39   21.50
  11   2   2   34.30   10.60
  11   2   2   38.80   12.80
 -11   2  -2   30.60   11.80
 -11   2  -2   41.10    9.90
  11   2   2   42.00    9.10
  11   2   2   29.20   15.10
  12  -2   2   -4.50   12.90
 -12  -2  -2   -0.90   12.20
 -12  -2  -2   16.20   10.90
 -12  -2  -2  -29.60   13.10
  12  -2   2   -1.70   11.20
  12  -2   2   13.00    7.00
  12   2   2   -2.90   14.40
  12   2   2   12.80    9.30
 -12   2  -2    6.60   10.90
  12   2   2   15.10    8.80
  12   2   2   -1.90   10.30
  12   2   2    6.10   12.90
 -12   2  -2   15.20   11.90
  12   2   2   -3.10    7.00
  12   2   2   14.10   39.80
  13  -2   2   61.89   17.50
 -13  -2  -2   71.49   14.90
 -13  -2  -2   85.49   22.10
  13  -2   2   49.99    9.00
  13  -2   2   90.19   17.40
 -13  -2  -2  107.09   18.50
  13   2   2   77.69   15.80
 -13   2  -2   47.80   19.50
  13   2   2   88.09   13.40
  13   2   2   74.79   34.10
  13   2   2  102.29   20.10
  14  -2   2  658.23   35.00
  14  -2   2  632.84   33.30
 -14  -2  -2  690.83   39.10
  14   2   2  657.93   37.60
 -14   2  -2  672.43   38.00
  14   2   2  710.93   32.50
  14   2   2  793.82   74.39
 -14   2  -2  678.53   34.60
  15  -2   2   -9.70    6.30
 -15  -2  -2    3.90   10.80
  15  -2   2   -2.00    6.50
  15   2   2    3.40   13.70
  15   2   2   -1.20    8.30
  15   2   2   -2.40    5.10
 -15   2  -2    0.00    9.80
 -15   2  -2  -14.20    8.90
  16  -2   2   25.80    9.40
 -16  -2  -2   47.70   18.80
  16   2   2   15.90    6.70
 -16   2  -2    5.30    8.80
 -16   2  -2   10.70    8.70
  16   2   2   22.50   12.00
  16   2   2   12.70    9.40
  17  -2   2   76.29   12.00
  17  -2   2   75.89   10.70
  17   2   2   64.29   10.40
 -17   2  -2   87.29   10.10
 -17   2  -2   70.79    8.30
 -17  -3   2   18.40   10.50
  17  -3  -2   -9.90    6.90
  17  -3  -2   15.20    8.10
  17   3  -2   -1.20    6.70
 -16  -3   2   -1.00   10.00
  16  -3  -2   21.50    9.90
  16  -3  -2   -5.80    5.90
  16   3  -2  -11.00    8.70
  16   3  -2   -1.20    8.90
 -16   3   2   -0.30    8.40
 -15  -3   2   33.20   14.40
  15  -3  -2   68.79   13.20
  15  -3  -2   45.10   17.70
 -15  -3   2    9.10   11.30
  15   3  -2   40.10   11.90
 -15   3   2   40.40   12.40
  15   3  -2   55.49   13.40
  14  -3  -2   48.00   15.70
  14  -3  -2   54.59   10.40
 -14  -3   2   39.50   10.80
 -14  -3   2   47.20   11.50
 -14   3   2   41.00   11.00
  14   3  -2   25.80   15.40
  13  -3  -2  287.07   17.70
  13  -3  -2  261.27   24.60
 -13  -3   2  271.07   22.50
 -13  -3   2  275.27   25.50
  13   3  -2  258.17   41.30
 -13   3   2  271.47   26.50
  13   3  -2  271.37   19.80
  13   3  -2  295.37   22.20
  13   3  -2  284.47   23.80
  13   3  -2  296.27   24.30
 -12  -3   2  175.58   17.80
  12  -3  -2  199.88   19.50
 -12  -3   2  187.48   22.40
 -12  -3   2  212.98   20.80
  12  -3  -2  194.08   16.20
 -12   3   2  238.68   23.90
  12   3  -2  195.58   20.80
 -12   3   2  156.48   22.00
  12   3  -2  172.78   26.50
  12   3  -2  194.38   19.70
  12   3  -2  180.18   18.00
  12   3  -2  204.88   20.80
  11  -3  -2   43.50   10.20
 -11  -3   2   51.69   12.90
 -11  -3   2   50.49   11.60
 -11  -3   2   67.49   12.60
 -11  -3   2   64.09   12.30
  11  -3  -2   84.59   13.00
  11   3  -2   58.49   11.20
  11   3  -2   46.90   12.40
  11   3  -2   55.59   14.80
 -11   3   2   34.40   12.80
 -11   3   2   57.59   12.30
  11   3  -2   63.99   12.00
  11   3  -2   46.40   18.30
 -10  -3   2  147.29   18.80
 -10  -3   2  164.38   17.90
  10  -3  -2  151.58   15.90
  10  -3  -2  136.29   15.60
 -10  -3   2  127.49   15.10
 -10  -3   2  148.29   14.20
  10  -3  -2  132.19   14.30
  10   3  -2  134.19   18.10
 -10   3   2  124.79   16.40
  10   3  -2  151.88   17.20
  10   3  -2  141.29   23.40
  10   3  -2  156.48   17.40
  10   3  -2  157.48   20.90
   9  -3  -2  200.78   16.20
  -9  -3   2  163.38   18.70
  -9  -3   2  202.68   15.50
  -9  -3   2  193.68   18.70
  -9  -3   2  211.08   19.70
   9  -3  -2  193.58   16.00
   9   3  -2  188.28   19.00
  -9   3   2  214.38   21.30
   9   3  -2  190.38   18.10
  -9   3   2  180.28   19.90
  -9   3   2  137.09   24.60
   9   3  -2  174.28   17.40
   9   3  -2  181.68   19.20
   9   3  -2  206.68   24.70
  -8  -3   2  550.04   28.40
   8  -3  -2  517.85   24.70
  -8  -3   2  533.55   30.40
  -8  -3   2  551.54   25.60
  -8  -3   2  496.75   29.00
  -8   3   2  502.85   30.20
  -8   3   2  512.85   31.20
   8   3  -2  554.14   35.50
  -8   3   2  531.25   30.60
   8   3  -2  588.34   28.10
   8   3  -2  540.65   28.70
   8   3  -2  558.44   31.40
  -7  -3   2    0.10    6.80
  -7  -3   2    6.60    8.80
   7  -3  -2    2.80    4.70
  -7  -3   2   -6.20    4.70
  -7  -3   2  -13.50    7.30
   7  -3  -2    2.00    5.50
   7   3  -2   -4.90    7.70
  -7   3   2  -13.10    8.80
   7   3  -2    5.50    8.50
   7   3  -2   -8.70    9.30
  -7   3   2    0.60    8.90
   7   3  -2    8.20    7.80
  -7   3   2   -2.20    6.90
   6  -3  -2  233.18   14.10
   6  -3  -2  228.58   14.90
  -6  -3   2  216.38   20.50
  -6  -3   2  252.77   19.30
  -6  -3   2  236.38   20.60
   6   3  -2  267.07   19.30
  -6   3   2  270.17   21.80
   6   3  -2  231.88   16.10
   6   3  -2  268.67   23.80
   6   3  -2  253.97   22.10
  -6   3   2  253.47   18.50
   5  -3  -2  116.79   10.20
   5  -3  -2  100.99    9.60
  -5  -3   2   94.09   13.50
  -5  -3   2  104.39   10.40
   5   3  -2  101.89   15.20
   5   3  -2  107.79   13.10
   4  -3  -2  178.18   12.20
  -4  -3   2  160.88   12.20
   4  -3  -2  178.08   11.80
   4   3  -2  192.48   15.50
   4   3  -2  191.78   16.30
   3  -3  -2   67.49    8.60
   3  -3  -2   60.49    8.00
  -3  -3   2   57.09    8.50
   3   3  -2   65.69   11.00
   2  -3  -2   -0.30    4.50
   2  -3  -2    3.00    3.70
   2   3  -2    6.90    6.20
   1  -3  -2    2.70    4.70
   1  -3  -2    4.50    4.00
  -1   3   2   -1.60    6.40
   0  -3  -2   12.90    5.40
   0  -3  -2   25.10    7.90
   0  -3   2   18.00    9.60
   0   3   2   23.10    6.80
   0   3   2   13.30    7.50
   0   3  -2   21.30    8.30
   1  -3   2  442.26   22.50
  -1  -3  -2  441.96   23.90
  -1  -3  -2  450.75   23.70
   1  -3   2  450.55   19.40
   1   3   2  439.56   24.80
   2  -3   2   67.39    8.20
  -2  -3  -2   65.39    9.90
  -2  -3  -2   75.79   12.00
   2  -3   2   59.59    6.10
  -2  -3  -2   51.99    9.30
   2   3   2   66.09   11.40
   2   3   2   51.59   10.10
   3  -3   2    4.80    2.50
  -3  -3  -2    1.70    5.60
  -3  -3  -2    5.50    5.10
   3  -3   2    5.80    3.40
  -3  -3  -2    3.00    4.90
   3   3   2    3.10    7.00
   3   3   2    7.20    7.80
   4  -3   2   95.39    5.30
  -4  -3  -2   96.19   14.20
  -4  -3  -2   89.29   11.20
  -4  -3  -2   81.69   12.80
   4   3   2  106.89   12.10
   4   3   2  118.29   16.70
  -5  -3  -2  204.48   18.10
  -5  -3  -2  219.88   18.30
  -5  -3  -2  202.28   18.00
  -5  -3  -2  187.18   18.50
   5  -3   2  200.78    8.00
   5   3   2  171.78   16.30
   5   3   2  194.38   20.40
  -5   3  -2  177.38   21.20
  -5   3  -2  203.08   20.20
   5   3   2  195.58   17.90
  -6  -3  -2   79.69   13.40
  -6  -3  -2   96.29   15.70
   6  -3   2  103.49    6.60
  -6  -3  -2   98.09   12.50
  -6  -3  -2   73.69   14.70
   6   3   2   84.99   15.80
  -6   3  -2   93.99   15.50
  -6   3  -2   92.59   15.30
   6   3   2   95.99   14.10
  -6   3  -2  107.89   19.10
   6   3   2   88.79   14.00
  -6   3  -2   98.59   18.20
  -7  -3  -2   46.10    8.30
  -7  -3  -2   97.99   15.30
  -7  -3  -2   49.80   11.60
  -7  -3  -2   84.59   12.90
   7  -3   2   65.79    7.20
   7   3   2   85.59   14.50
   7   3   2   19.40   22.50
  -7   3  -2   63.89   12.30
  -7   3  -2   87.09   14.50
  -7   3  -2   62.49   13.40
   7   3   2   66.39   13.20
   7   3   2   51.19   13.40
   7   3   2   70.59   12.10
  -7   3  -2   72.79   14.00
   8  -3   2   18.90    6.10
  -8  -3  -2   28.40    8.80
  -8  -3  -2   28.70    9.70
  -8  -3  -2   36.10    9.30
  -8  -3  -2   39.70   11.00
   8   3   2   34.10   10.30
  -8   3  -2   43.10   13.10
  -8   3  -2   42.20   13.00
   8   3   2   15.70   10.10
   8   3   2   10.50   11.10
  -8   3  -2    9.60   10.80
  -8   3  -2   42.70   10.80
   8   3   2   -6.00   15.90
   8   3   2   33.20   14.60
  -9  -3  -2  336.77   26.20
  -9  -3  -2  327.17   24.60
  -9  -3  -2  318.77   21.60
  -9  -3  -2  335.27   22.10
   9  -3   2  338.07   19.50
  -9   3  -2  364.56   26.50
  -9   3  -2  343.27   26.30
   9   3   2  301.07   23.20
  -9   3  -2  339.47   31.70
   9   3   2  332.07   27.10
   9   3   2  278.97   31.20
   9   3   2  394.66   26.10
   9   3   2  342.97   20.90
 -10  -3  -2   53.29   12.10
 -10  -3  -2   40.10   11.40
 -10  -3  -2   46.00   13.40
  10  -3   2   54.59   10.30
 -10   3  -2   51.59   13.70
  10   3   2   37.80   17.90
  10   3   2   20.90   13.90
 -10   3  -2   22.90   15.30
 -10   3  -2   42.20   11.70
  10   3   2   51.79   10.80
  10   3   2   34.60   13.60
  10   3   2   64.39   12.00
 -11  -3  -2   14.80   11.00
  11  -3   2   23.50   10.10
 -11  -3  -2   24.80   10.50
  11   3   2    0.50   10.50
 -11   3  -2   17.30   12.50
  11   3   2    7.00   14.20
 -11   3  -2   16.40   11.10
  11   3   2   21.40   19.30
  11   3   2   19.00   10.40
  11   3   2   22.80   21.10
 -12  -3  -2    7.60    8.90
 -12  -3  -2   18.20    8.70
  12  -3   2   19.20    9.70
  12  -3   2   -8.30   17.30
  12   3   2   35.10   27.20
  12   3   2   11.20    9.40
 -12   3  -2   33.10    9.80
  12   3   2   29.00   11.60
 -12   3  -2   10.10   11.10
  12   3   2   22.40    8.10
  13  -3   2  211.78   18.90
 -13  -3  -2  235.48   18.80
 -13  -3  -2  331.17   37.40
 -13   3  -2  213.38   21.00
  13   3   2  216.08   22.30
  13   3   2  229.48   15.30
 -13   3  -2  230.78   22.90
  14  -3   2  195.78   17.20
 -14  -3  -2  173.88   18.10
 -14  -3  -2  179.78   15.20
 -14   3  -2  162.78   19.20
  14   3   2  146.99   23.40
  14   3   2  151.98   17.70
 -14   3  -2  174.28   19.90
 -15  -3  -2   12.50   10.30
  15  -3   2   32.90    7.70
  15   3   2   11.30    7.60
 -15   3  -2    6.00   10.50
  15   3   2  -14.50    8.80
 -15   3  -2   18.30    8.00
 -16  -3  -2   -0.40    6.70
 -16   3  -2    6.50    6.20
  16   3   2   34.70   20.00
 -15  -4   2    2.10   14.90
 -15  -4   2   14.60    5.50
 -15   4   2   15.00    7.80
  15   4  -2   26.00   11.20
  15   4  -2   13.80    8.00
  14  -4  -2   45.50    8.50
 -14  -4   2   30.10   10.30
 -14  -4   2   41.60    9.90
  14   4  -2   17.90   14.70
  14   4  -2   41.20   14.50
 -14   4   2   46.60   12.20
 -13  -4   2   -6.70    8.10
  13  -4  -2   10.10    8.00
 -13  -4   2   15.00   10.90
  13  -4  -2    5.30   15.30
  13   4  -2    4.10    6.10
 -13   4   2    0.70    7.40
  13   4  -2    0.40    8.00
 -13   4   2   15.30   19.30
 -12  -4   2   54.79   13.70
 -12  -4   2   87.19   16.80
  12  -4  -2   62.99   11.20
 -12  -4   2   85.39   12.00
  12   4  -2   77.19   16.30
  12   4  -2   69.19   12.10
 -12   4   2   53.19   12.90
 -12   4   2   96.19   18.60
 -11  -4   2    2.20    8.70
 -11  -4   2    2.10    8.90
 -11  -4   2   -4.60    9.50
 -11  -4   2  -13.10    8.00
 -11   4   2    9.60   10.60
  11   4  -2  -20.20   10.40
  11   4  -2   -7.00    7.20
 -11   4   2   -4.00   10.90
 -10  -4   2   96.39   14.90
  10  -4  -2   72.59   12.00
 -10  -4   2   67.79   11.40
 -10  -4   2   47.10   11.30
 -10  -4   2   54.79   13.50
 -10   4   2   78.99   13.30
  10   4  -2   58.49   10.40
 -10   4   2   45.40   13.60
  10   4  -2   69.29   16.40
  -9  -4   2   27.30   11.30
  -9  -4   2   32.20   11.10
  -9  -4   2   28.40    8.90
  -9  -4   2   37.10   10.50
   9   4  -2   34.90    9.90
   9   4  -2   20.70   12.10
  -9   4   2   39.90   22.60
  -9   4   2   33.80   13.20
  -9   4   2   19.80   12.10
  -8  -4   2  282.47   22.40
  -8  -4   2  261.57   22.20
   8  -4  -2  239.58   17.60
  -8  -4   2  249.48   23.20
  -8  -4   2  282.77   18.90
   8   4  -2  234.88   23.30
   8   4  -2  244.68   19.20
  -8   4   2  242.18   33.40
  -8   4   2  291.67   22.80
  -8   4   2  252.77   23.90
  -7  -4   2   73.89   13.10
  -7  -4   2   89.19   13.70
  -7  -4   2   84.09   12.10
  -7  -4   2   73.89   16.00
   7  -4  -2   80.89   11.20
   7   4  -2   45.40   13.50
   7   4  -2   40.60   17.00
   7   4  -2   63.99   13.80
   7   4  -2   73.89   12.70
  -7   4   2   68.09   15.90
   7   4  -2   81.39   12.90
  -7   4   2   76.09   15.60
  -7   4   2   51.09   17.90
   6  -4  -2  312.67   19.50
   6  -4  -2  300.37   18.30
  -6  -4   2  338.17   23.60
  -6  -4   2  314.57   19.10
  -6  -4   2  293.67   23.20
  -6  -4   2  342.57   24.80
   6   4  -2  290.87   26.20
  -6   4   2  319.77   25.70
   6   4  -2  300.57   22.90
  -6   4   2  320.97   23.10
   6   4  -2  311.27   23.90
   6   4  -2  268.07   26.40
  -5  -4   2  152.68   13.90
   5  -4  -2  156.78   14.30
  -5  -4   2  184.48   20.80
  -5  -4   2  144.39   18.70
  -5  -4   2  118.69   19.00
   5  -4  -2  165.78   14.10
  -5   4   2  162.58   16.70
   5   4  -2  151.88   18.50
   5   4  -2  215.88   33.90
   5   4  -2  172.48   16.80
  -5   4   2  152.88   18.40
   5   4  -2  160.18   15.00
   5   4  -2  161.78   21.10
  -5   4   2  171.08   22.10
  -4  -4   2  834.32   34.50
  -4  -4   2  790.92   39.10
  -4  -4   2  855.11   38.60
   4  -4  -2  839.62   35.20
  -4  -4   2  756.12   37.80
   4  -4  -2  873.81   37.00
   4  -4  -2  765.32   32.50
  -4   4   2  847.72   41.10
   4   4  -2  837.12   48.30
  -4   4   2  851.11   37.80
   4   4  -2  861.61   34.90
  -4   4   2  827.52   38.70
   4   4  -2  837.32   36.90
   4   4  -2  813.82   39.60
  -3  -4   2  299.37   17.30
   3  -4  -2  311.67   17.60
   3  -4  -2  295.77   18.50
  -3  -4   2  308.57   22.60
   3  -4  -2  302.87   19.60
  -3  -4   2  291.77   25.30
  -3  -4   2  305.47   24.10
  -3   4   2  277.87   21.70
   3   4  -2  289.67   22.00
  -3   4   2  238.98   22.70
   3   4  -2  268.17   23.30
   3   4  -2  292.47   21.90
   3   4  -2  262.47   52.29
   3   4  -2  295.17   18.20
   2  -4  -2    0.40    6.40
  -2  -4   2    3.90    6.10
   2  -4  -2   -2.20    6.90
   2   4  -2   15.30    6.70
  -2   4   2   -3.70    7.30
   2   4  -2   30.00   20.90
  -2   4   2   -3.70    9.70
   2   4  -2    9.40    9.00
  -2   4   2   11.00    8.60
   2   4  -2   12.40   10.40
   1  -4  -2  142.59   15.00
   1  -4  -2  125.89   12.90
  -1  -4   2  139.69   12.80
   1  -4  -2  104.99   16.00
   1   4  -2  120.09   11.00
   1   4  -2  115.49   16.10
   1   4  -2  118.99   15.40
  -1   4   2   99.49   18.10
  -1   4   2   85.19   17.00
   1   4  -2   99.49   15.20
   1   4  -2  105.69   17.20
   0  -4  -2    8.90    6.30
   0  -4  -2    6.80    6.20
   0  -4  -2   15.90   11.40
   0  -4   2   -4.70    7.80
   0   4  -2   -0.20    5.80
   0   4   2   -3.30   10.50
   0   4   2    0.40    6.40
   0   4   2    0.20    7.90
   0   4  -2   17.20   11.50
   0   4   2   13.00    7.90
   0   4  -2  -14.60    9.20
  -1  -4  -2   77.69   10.50
  -1  -4  -2  106.29   18.00
  -1  -4  -2  137.09   19.30
   1   4   2  103.49   12.70
   1   4   2  117.39   20.00
   1   4   2   78.79   12.50
  -1   4  -2  101.09   14.90
  -1   4  -2  123.39   17.10
  -1   4  -2  104.29   17.90
   1   4   2  114.49   20.00
  -2  -4  -2  187.58   18.50
  -2  -4  -2  130.89   19.10
  -2  -4  -2  154.18   19.50
  -2  -4  -2  166.58   18.30
  -2  -4  -2  158.48   12.80
   2   4   2  151.58   14.30
  -2   4  -2  136.59   23.60
   2   4   2  167.78   24.50
  -2   4  -2  152.68   19.30
  -2   4  -2  138.69   18.90
  -2   4  -2  136.09   17.20
   2   4   2  161.58   17.60
   2   4   2  139.49   15.70
   2   4   2  158.48   22.40
  -3  -4  -2   73.29   13.70
  -3  -4  -2   68.19   10.00
  -3  -4  -2   59.19   12.10
  -3  -4  -2   99.39   17.00
  -3  -4  -2   59.09   12.90
   3   4   2   42.60   15.60
   3   4   2   66.09   12.40
   3   4   2   85.39   14.40
  -3   4  -2   59.89   11.50
   3   4   2   77.79   13.90
  -3   4  -2   69.09   12.80
  -3   4  -2   76.89   14.20
   3   4   2   50.89   12.90
  -3   4  -2   78.29   17.70
  -4  -4  -2   55.29   11.20
  -4  -4  -2   53.29    9.30
  -4  -4  -2   85.49   16.20
  -4  -4  -2   60.79   12.20
  -4   4  -2   64.99   13.00
   4   4   2   46.40    9.30
   4   4   2   49.10   13.10
   4   4   2   60.19   12.10
   4   4   2   45.10   16.10
  -4   4  -2   80.49   15.40
  -4   4  -2   60.89   12.20
  -4   4  -2   42.40   14.10
  -5  -4  -2   15.40    6.50
  -5  -4  -2   18.40   10.30
  -5  -4  -2   10.40    9.90
   5   4   2    7.90    9.90
  -5   4  -2   13.80    7.60
  -5   4  -2   32.60   12.30
  -5   4  -2    5.30   11.50
  -5   4  -2   24.00   12.00
   5   4   2    0.50    8.50
  -6  -4  -2  174.18   15.60
  -6  -4  -2  173.98   19.10
  -6  -4  -2  209.68   20.70
  -6  -4  -2  182.18   21.50
  -6   4  -2  196.58   19.20
  -6   4  -2  184.38   18.50
  -6   4  -2  174.58   18.50
   6   4   2  175.28   21.60
   6   4   2  169.68   20.40
   6   4   2  184.98   15.60
  -7  -4  -2  175.48   18.70
  -7  -4  -2  163.48   15.40
  -7  -4  -2  170.88   21.50
  -7  -4  -2  206.78   21.20
  -7   4  -2  179.78   19.20
  -7   4  -2  143.59   21.50
   7   4   2  153.98   21.00
   7   4   2  190.08   18.30
  -7   4  -2  184.98   22.40
  -7   4  -2  201.48   21.50
  -8  -4  -2  314.27   25.40
  -8  -4  -2  385.66   24.80
  -8  -4  -2  378.06   23.80
  -8  -4  -2  365.06   26.70
   8   4   2  377.46   30.00
   8   4   2  338.67   24.20
  -8   4  -2  366.76   28.40
  -8   4  -2  290.17   23.30
  -8   4  -2  327.17   25.90
  -8   4  -2  345.07   24.10
   8   4   2  343.27   43.80
  -9  -4  -2   26.50    8.60
  -9  -4  -2   11.50    9.20
  -9  -4  -2    6.80    8.50
  -9  -4  -2   36.60   11.10
   9   4   2  -31.90   42.70
  -9   4  -2   32.70   13.10
   9   4   2   22.80    9.90
  -9   4  -2   -4.30   11.80
  -9   4  -2   33.80   10.40
  -9   4  -2    8.70   14.70
   9   4   2   13.90   12.10
 -10  -4  -2   38.50    8.80
 -10  -4  -2   50.69   13.80
 -10  -4  -2   58.59   10.60
 -10   4  -2   50.19   13.30
 -10   4  -2   58.19   13.90
  10   4   2   39.70   11.30
 -10   4  -2   48.10   13.50
  10   4   2   30.40   13.90
 -11  -4  -2   47.20   11.80
 -11  -4  -2   14.00    8.80
 -11  -4  -2   17.50    9.00
 -11   4  -2   33.10   10.90
  11   4   2   34.40    9.00
  11   4   2   41.10   23.80
 -11   4  -2    2.20   15.70
 -11   4  -2   24.90   12.70
 -12  -4  -2  108.09   15.10
 -12  -4  -2  106.29   18.40
 -12   4  -2   96.29   17.50
  12   4   2  119.99   16.00
 -12   4  -2  115.89   15.40
  12   4   2  121.39   14.00
 -13  -4  -2   -5.80   15.70
 -13  -4  -2    0.50    7.70
 -13   4  -2    0.70    8.00
  13   4   2    2.40    5.80
  13   4   2    0.10   12.50
 -14  -4  -2  -12.40    8.90
 -14  -4  -2    7.40    6.70
  14   4   2    1.00   14.00
 -14   4  -2   -9.70    8.10
 -13  -5   2    1.50    4.70
 -13  -5   2   -7.10    5.90
  13   5  -2   -2.70    4.30
 -13   5   2   -3.10    5.80
 -13   5   2    2.10   16.40
 -12  -5   2   14.80    8.80
 -12  -5   2   17.70    7.30
 -12  -5   2   15.80    8.60
  12   5  -2   -3.20   15.00
 -12   5   2   28.50    8.20
  12   5  -2   17.90    6.20
 -12   5   2   21.80    8.20
 -11  -5   2   93.59   13.90
 -11  -5   2   80.29   12.40
 -11  -5   2  105.09   12.50
  11   5  -2   80.19   15.60
 -11   5   2   87.79   17.70
  11   5  -2  109.09   14.00
 -11   5   2   64.89   15.30
 -10  -5   2   17.20    9.50
 -10  -5   2   12.50    8.20
 -10  -5   2    5.60    9.00
 -10  -5   2   11.80    8.50
  10   5  -2   22.70   17.40
 -10   5   2    1.60   10.50
 -10   5   2   36.30   21.50
  10   5  -2   16.30    6.30
 -10   5   2   20.70   11.70
  -9  -5   2    8.20   13.00
  -9  -5   2    0.20   11.50
  -9  -5   2    0.50    9.40
  -9  -5   2    1.70    8.40
   9   5  -2    8.40    5.60
  -9   5   2  -20.40   22.40
  -9   5   2    3.80    8.10
   9   5  -2   10.30   13.10
  -9   5   2   -1.00    7.40
  -8  -5   2   73.79   13.00
  -8  -5   2  110.29   13.90
  -8  -5   2   74.39   15.30
  -8  -5   2   60.99   12.60
  -8   5   2   94.39   19.40
   8   5  -2   71.19   17.20
  -8   5   2  127.59   20.50
   8   5  -2   87.59   14.50
  -8   5   2   97.79   33.00
  -7  -5   2  164.78   15.60
  -7  -5   2  121.69   20.50
   7   5  -2  137.99   18.00
   7   5  -2  116.99   20.80
  -7   5   2  210.38   60.59
  -6  -5   2   34.60   11.80
  -6  -5   2   38.20    8.90
  -6  -5   2   39.90   11.40
   6  -5  -2   40.90   10.40
  -6  -5   2   47.10   13.80
   6   5  -2   76.59   15.60
   6   5  -2   34.80   13.30
   6   5  -2   38.90    9.40
  -6   5   2   39.90   12.90
  -6   5   2   25.70   28.10
   6   5  -2   35.80   11.00
  -6   5   2   19.00   12.70
  -5  -5   2    2.90    8.60
   5  -5  -2   -1.80    8.70
  -5  -5   2    8.70    9.90
  -5  -5   2   -2.60   11.60
  -5  -5   2   -5.90    9.90
  -5   5   2    0.40   10.90
  -5   5   2  -10.10   10.50
   5   5  -2  -19.20    7.30
  -5   5   2    5.10   25.70
   5   5  -2    6.00   11.70
   5   5  -2  -24.70   13.40
   5   5  -2   -6.00    6.20
   5   5  -2    3.10   12.30
  -4  -5   2  365.36   27.20
  -4  -5   2  384.06   27.20
   4  -5  -2  402.46   22.80
  -4  -5   2  441.56   27.20
  -4  -5   2  437.36   23.60
   4   5  -2  434.06   22.70
  -4   5   2  465.45   30.90
  -4   5   2  416.56   35.50
   4   5  -2  410.96   29.70
  -4   5   2  429.26   28.00
   4   5  -2  381.66   42.40
   4   5  -2  419.56   30.50
   4   5  -2  429.06   31.20
  -3  -5   2  -25.10    9.80
   3  -5  -2   -4.40    8.00
  -3  -5   2   25.40   11.20
  -3  -5   2   -5.80    7.50
  -3  -5   2  -20.30   12.80
   3   5  -2  -21.00   10.80
  -3   5   2    6.40   12.10
   3   5  -2  -26.20   30.40
  -3   5   2   37.60   23.30
   3   5  -2   -5.00    7.20
  -3   5   2  -12.40   11.70
   3   5  -2   -8.00    9.40
   2  -5  -2   20.40    8.30
  -2  -5   2   36.00    8.10
  -2  -5   2    6.60   12.50
  -2  -5   2   42.30   12.90
  -2   5   2   21.80   22.30
  -2   5   2   44.80   13.60
   2   5  -2   38.30   44.00
   2   5  -2   21.30    6.20
  -2   5   2   39.90   14.40
   2   5  -2   28.20   10.50
   2   5  -2   44.20   14.20
  -1  -5   2   21.90   14.70
   1  -5  -2    2.90    6.40
  -1  -5   2   10.60   13.10
   1  -5  -2    7.50   13.20
   1   5  -2    2.40    8.60
   1   5  -2   -0.20   11.40
   1   5  -2   -2.20    6.80
  -1   5   2   -6.30   11.10
  -1   5   2   -3.70   14.70
  -1   5   2   -5.60   13.70
   1   5  -2   67.59   45.10
  -1   5   2    9.60    7.40
   0  -5  -2  541.05   31.00
   0  -5  -2  541.05   26.00
   0  -5  -2  478.55   31.30
   0  -5   2  485.85   34.80
   0   5   2  529.15   30.80
   0   5  -2  564.14   33.40
   0   5  -2  512.95   29.00
   0   5   2  479.55   24.10
   0   5  -2  580.64   57.89
   0   5   2  515.85   41.50
   0   5   2  503.65   38.90
  -1  -5  -2   72.79   12.20
  -1  -5  -2   57.99   13.10
  -1  -5  -2   59.59   12.80
   1   5   2   66.79   15.40
  -1   5  -2   71.39   15.50
   1   5   2   69.09   16.20
  -1   5  -2   96.09   16.30
  -1   5  -2   45.40   22.50
   1   5   2   62.39   10.50
   1   5   2  108.19   21.70
  -2  -5  -2  106.19   18.80
  -2  -5  -2  138.39   23.90
  -2  -5  -2  152.28   14.30
  -2   5  -2  162.48   21.80
  -2   5  -2  127.09   18.00
   2   5   2  151.88   17.90
  -2   5  -2  113.99   19.80
   2   5   2  149.09   15.20
   2   5   2  148.09   25.60
  -3  -5  -2  231.48   24.60
  -3  -5  -2  253.87   18.00
  -3  -5  -2  261.37   23.60
  -3  -5  -2  223.38   19.30
   3   5   2  223.68   24.80
  -3   5  -2  247.18   21.20
   3   5   2  220.48   22.10
   3   5   2  173.08   24.50
  -3   5  -2  223.68   23.10
  -3   5  -2  239.48   27.30
   3   5   2  278.47   18.80
  -3   5  -2  255.87   22.00
  -4  -5  -2   59.79   13.10
  -4  -5  -2   61.09   12.80
  -4  -5  -2   94.19   16.00
  -4  -5  -2   76.79   13.50
   4   5   2   65.49   16.10
   4   5   2   86.09   13.70
  -4   5  -2   82.39   15.90
  -4   5  -2  118.39   16.70
   4   5   2   49.10   15.30
  -4   5  -2   48.10   14.70
   4   5   2   74.69   13.30
  -4   5  -2   78.29   15.40
  -5  -5  -2  109.59   15.50
  -5  -5  -2   76.29   13.60
  -5  -5  -2   74.99   11.20
  -5  -5  -2   71.79   13.40
  -5   5  -2   62.29   15.20
   5   5   2   60.59   17.00
   5   5   2   70.09   13.40
  -5   5  -2   74.69   15.00
   5   5   2   65.39   14.80
  -5   5  -2   93.59   16.50
  -5   5  -2   82.49   16.30
  -6  -5  -2   18.80    8.20
  -6  -5  -2   19.20   20.20
  -6  -5  -2   23.30   19.00
  -6  -5  -2   13.30   12.40
  -6   5  -2   44.10   14.00
   6   5   2   25.20   10.50
  -6   5  -2    8.30   13.10
  -6   5  -2   19.40   12.40
   6   5   2   15.10   10.90
  -6   5  -2   22.20   10.40
  -7  -5  -2  423.56   30.10
  -7  -5  -2  485.85   29.40
  -7  -5  -2  453.35   25.10
  -7  -5  -2  464.25   27.30
  -7   5  -2  495.75   35.50
   7   5   2  448.26   31.50
  -7   5  -2  463.55   30.20
  -7   5  -2  458.85   28.10
   7   5   2  449.36   26.20
  -8  -5  -2   -3.20   13.40
  -8  -5  -2   -6.40    8.80
  -8  -5  -2    5.50    6.00
  -8  -5  -2  -13.90   12.30
  -8   5  -2   22.20   13.90
  -8   5  -2    1.20    7.60
   8   5   2   -9.70   21.70
  -8   5  -2   -6.80   10.80
  -8   5  -2    5.50   15.60
   8   5   2    9.30    7.60
  -9  -5  -2   42.20    9.50
  -9  -5  -2   29.90   12.50
  -9  -5  -2   33.40    7.10
  -9  -5  -2   33.30    8.50
   9   5   2   37.80    9.90
   9   5   2   28.00   14.20
  -9   5  -2   31.00   12.10
  -9   5  -2    6.60   26.80
  -9   5  -2   29.70   11.70
 -10  -5  -2    4.30    5.50
 -10  -5  -2   -4.50   11.70
 -10  -5  -2   -0.40    7.60
  10   5   2    8.20    9.20
  10   5   2   11.00    8.00
 -10   5  -2   -5.90    8.40
 -10   5  -2   16.50   10.30
 -11  -5  -2   56.79   13.10
 -11   5  -2   48.90   16.20
 -11   5  -2   42.00   11.20
  11   5   2   45.70   15.30
 -12  -5  -2   69.09   12.10
 -12  -5  -2   98.29   16.10
  12   5   2  113.09   10.40
 -12   5  -2   94.39   11.90
 -10  -6   2   26.20    7.60
 -10  -6   2   27.40    8.80
 -10   6   2   31.40    7.20
  10   6  -2   17.80    5.40
 -10   6   2   22.20   11.30
  -9  -6   2   64.99   10.70
  -9  -6   2   72.69    9.90
  -9  -6   2   73.79    8.80
  -9  -6   2   54.09   10.40
   9   6  -2   50.49    8.70
  -9   6   2   64.69   11.30
  -9   6   2   79.59   15.60
  -9   6   2   72.89   16.40
  -8  -6   2   17.00    8.60
  -8  -6   2   14.30    8.10
  -8  -6   2   10.00    6.90
  -8  -6   2   11.60    5.80
  -8   6   2   10.40    9.80
   8   6  -2   16.00    5.90
  -8   6   2   31.20   18.70
  -8   6   2   19.90   10.40
  -7  -6   2   65.29   11.30
  -7  -6   2   67.29   15.00
  -7  -6   2   44.30   12.30
  -7  -6   2   50.69   10.20
   7   6  -2   71.69   10.80
  -7   6   2   66.09   11.80
  -7   6   2   57.39   12.30
  -7   6   2   79.39   40.60
  -6  -6   2   42.90    8.90
  -6  -6   2   52.79   10.20
  -6  -6   2   36.90    8.60
  -6  -6   2   12.60   14.10
  -6   6   2   38.00   28.40
   6   6  -2   51.49   10.60
   6   6  -2   46.60   12.00
  -6   6   2   47.60   10.60
  -6   6   2   44.40   12.00
  -5  -6   2  145.99   18.50
  -5  -6   2  231.28   35.20
  -5  -6   2  139.69   14.20
  -5  -6   2  149.59   14.90
   5   6  -2  138.59   14.30
  -5   6   2  151.28   16.90
  -5   6   2  152.58   30.20
   5   6  -2  137.09   26.50
  -4  -6   2   -1.40    9.10
  -4  -6   2    6.70   19.80
  -4  -6   2   -0.40    9.70
  -4  -6   2   16.40    5.80
   4  -6  -2    6.10    8.80
   4  -6  -2  -13.20   21.80
  -4   6   2   30.30   27.80
   4   6  -2   21.80   20.40
  -4   6   2   11.50   15.00
  -4   6   2   20.30   11.80
   4   6  -2   27.80   12.20
  -3  -6   2   80.09   17.40
   3  -6  -2  105.79   12.30
  -3  -6   2   92.39   19.30
   3  -6  -2   56.69   14.60
  -3  -6   2  104.09   12.50
   3   6  -2   85.39   23.50
  -3   6   2   47.50   36.70
   3   6  -2   79.39   13.60
  -3   6   2  109.99   19.80
  -2  -6   2    0.90    6.60
  -2  -6   2   14.20   13.10
   2  -6  -2  -14.00    5.90
   2  -6  -2   12.70   11.80
  -2  -6   2   -5.70    9.50
  -2   6   2   30.80   29.90
  -2   6   2   12.00   11.90
   2   6  -2   -2.20   28.40
  -2   6   2  -31.90   34.90
   2   6  -2    6.70   20.40
   2   6  -2    2.10    8.30
  -1  -6   2   58.29    9.50
   1  -6  -2   67.59   13.80
  -1  -6   2   38.90   12.90
   1  -6  -2   50.79    9.10
   1   6  -2   65.99   20.30
   1   6  -2   40.10   12.90
  -1   6   2   67.99   14.20
   1   6  -2   66.39   28.70
  -1   6   2   48.00   27.50
   0  -6   2  110.19   16.70
   0  -6  -2   80.49   15.00
   0  -6  -2   87.79   13.60
   0  -6   2  126.79   13.40
   0  -6  -2  136.79   17.90
   0   6  -2   76.39   27.80
   0   6   2  120.39   19.30
   0   6   2  135.79   28.50
   0   6  -2  121.99   20.00
  -1  -6  -2   17.00    7.90
  -1  -6  -2   22.40   10.50
   1  -6   2  -17.60   21.80
  -1  -6  -2   33.90   11.00
   1  -6   2   29.80    8.20
  -1   6  -2   31.90   13.30
   1   6   2   40.90   24.80
  -1   6  -2   31.60   18.10
   1   6   2   42.00   10.50
  -2  -6  -2  298.97   19.20
  -2  -6  -2  297.87   23.70
  -2  -6  -2  299.87   21.90
   2  -6   2  313.87   19.00
   2   6   2  297.07   16.00
   2   6   2  270.47   23.10
  -2   6  -2  313.97   31.70
  -2   6  -2  299.17   22.70
   2   6   2  262.47   47.70
  -3  -6  -2  313.77   22.60
  -3  -6  -2  332.47   20.30
  -3  -6  -2  317.87   22.90
   3   6   2  331.07   24.80
  -3   6  -2  322.17   44.00
   3   6   2  342.17   35.00
   3   6   2  344.47   17.40
  -3   6  -2  343.77   25.90
  -4  -6  -2   14.40    7.50
  -4  -6  -2   16.50    7.00
  -4  -6  -2   15.80    8.60
   4   6   2   10.20   10.00
  -4   6  -2    7.70   19.60
   4   6   2   18.70    6.20
  -4   6  -2   20.70   11.60
  -5  -6  -2    5.20    7.20
  -5  -6  -2    6.00    6.00
  -5  -6  -2    6.80    6.10
  -5   6  -2    9.00   10.80
  -5   6  -2    8.80   28.70
   5   6   2   -0.30    8.60
   5   6   2    1.00    5.90
  -6  -6  -2  198.38   14.60
  -6   6  -2  201.48   17.20
   6   6   2  164.18   14.30
  -6   6  -2  167.68   37.20
  -7  -6  -2    2.70    4.60
  -7  -6  -2    3.80    5.50
  -7  -6  -2    2.10    7.40
  -7  -6  -2    4.50   15.20
  -7   6  -2    6.20    7.00
  -7   6  -2  -10.40   28.30
   7   6   2   -4.30    5.30
  -7   6  -2   -7.40   10.30
  -8  -6  -2   -3.50    6.90
  -8  -6  -2    4.50    5.70
  -8  -6  -2    3.60    5.70
  -8   6  -2   -0.40    6.00
  -8   6  -2    6.70   12.90
   8   6   2    3.40    5.60
  -8   6  -2    8.60   16.80
  -9  -6  -2    3.50    5.30
   9   6   2   -0.10    6.10
  -9   6  -2   -7.20    7.70
  -2  -7   2   13.50    9.90
   2  -7  -2   19.50    7.50
  -2  -7   2    5.00    4.70
   2  -7  -2   11.30    9.80
  -2   7   2    2.10    7.80
   2   7  -2    9.10   15.90
  -2   7   2   -3.20    9.30
   2   7  -2    8.80    7.20
  -1  -7   2    3.50    6.30
  -1  -7   2    0.20    6.90
   1  -7  -2    3.50    4.70
   1  -7  -2    3.50    6.90
   1   7  -2   -2.80    7.80
  -1   7   2   -6.10    7.70
   1   7  -2  -10.30   16.10
  -1   7   2    6.20    6.80
   0  -7   2   39.80   11.20
   0  -7   2   32.90    8.70
   0  -7  -2   41.20    6.10
   0   7   2   28.70    7.00
   0   7  -2   21.10   21.60
   0   7  -2   32.20    7.60
  -1  -7  -2   18.00    5.30
  -1  -7  -2    5.70    4.70
   1  -7   2   27.80   12.80
   1   7   2   12.10    5.40
  -1   7  -2   23.40   25.10
   1   7   2   14.10    8.40
  -1   7  -2   -1.40    6.90
 -19   0   3    5.70    7.60
  19   0  -3   10.00    6.60
  19   0  -3    3.80    4.20
  18   0  -3   -8.90    7.10
 -18   0   3   14.50    7.60
  18   0  -3    6.40   13.10
  18   0  -3   -8.60   10.00
  18   0  -3   15.50    7.40
  17   0  -3   34.70    8.60
  17   0  -3   41.60    8.10
  17   0  -3   38.70   11.50
  17   0  -3   28.80    7.40
  16   0  -3   14.20   12.00
  16   0  -3    3.20    8.90
  16   0  -3    0.40   15.20
  16   0  -3   25.70   19.30
  16   0  -3   -6.30    6.30
  16   0  -3   -3.20    8.10
 -16   0   3    7.90   13.30
  15   0  -3  160.98   21.90
  15   0  -3  151.98   14.90
 -15   0   3  147.69   24.90
  15   0  -3  178.88   17.90
  15   0  -3  153.18   15.50
  15   0  -3  152.68   27.50
  15   0  -3  143.19   23.80
  14   0  -3    6.70    6.70
  14   0  -3   -4.40    6.40
  14   0  -3  -13.70    8.10
  14   0  -3   18.60   10.10
 -14   0   3   11.50   13.10
  14   0  -3  -13.30   16.50
  13   0  -3  162.18   14.20
 -13   0   3  156.88   21.80
 -13   0   3  147.69   21.50
  13   0  -3  118.09   17.40
  13   0  -3  149.88   22.50
  13   0  -3  173.68   23.20
  13   0  -3  146.59   18.80
  13   0  -3  160.58   18.70
 -12   0   3  -17.30   10.00
  12   0  -3    5.90    5.50
  12   0  -3    5.50    9.30
 -12   0   3  -21.20   11.20
  12   0  -3   -1.10   10.10
  12   0  -3   -5.40    4.40
 -12   0   3  -11.20    7.30
  12   0  -3   -3.90    8.40
  12   0  -3    3.60    9.30
  11   0  -3   66.59   13.30
 -11   0   3   61.49   14.30
  11   0  -3   84.99   12.80
 -11   0   3   69.59   13.30
 -11   0   3   77.19   13.10
  11   0  -3   75.09    9.50
  10   0  -3    0.90    7.60
  10   0  -3    5.20    7.40
  10   0  -3   -6.60    4.30
 -10   0   3  -13.60    6.70
  10   0  -3    1.50    5.60
 -10   0   3    6.50    8.50
   9   0  -3   -6.00    5.30
   9   0  -3    5.80    7.30
   9   0  -3    0.20    4.40
   8   0  -3   -2.30    5.40
   8   0  -3    3.70    4.20
   8   0  -3    4.20    6.90
   7   0  -3 1332.17   51.09
   6   0  -3   -1.40    5.20
   6   0  -3    1.80    5.00
   5   0  -3   52.39    7.00
   5   0  -3   63.89    9.30
   4   0  -3    0.10    4.90
   4   0  -3   -3.40    3.30
   3   0  -3 2621.04   84.39
   3   0  -3 2620.54   84.19
   2   0  -3    1.80    3.20
   2   0  -3   -0.60    3.30
   1   0  -3  124.79    7.40
   1   0  -3  121.59    7.60
   0   0  -3    0.60    2.50
   0   0  -3    0.00    3.20
  -1   0  -3 2023.00   62.49
  -1   0  -3 1890.71   62.49
  -2   0  -3   -2.00    2.70
   2   0   3    3.80    3.60
   3   0   3 1251.27   43.10
  -3   0  -3 1195.58   41.90
   4   0   3   -1.00    3.80
   4   0   3   -2.40    4.00
   5   0   3   27.40    6.10
   5   0   3   29.10    6.90
   6   0   3   -0.40    4.90
   6   0   3    4.30    5.50
  -7   0  -3 2203.68   80.39
   7   0   3 2389.56   82.99
   7   0   3 2298.87   82.69
   8   0   3    8.40    6.60
   8   0   3    6.20    7.00
   8   0   3   -8.00    5.50
  -8   0  -3  -11.70    6.50
   8   0   3    5.30    7.00
   9   0   3   12.30    8.90
   9   0   3   23.50    9.50
   9   0   3   21.50    8.60
 -10   0  -3   -8.70    8.50
  10   0   3    7.70    8.80
  10   0   3   -9.90    7.60
  10   0   3   -2.20    8.90
  10   0   3    0.40    5.70
  10   0   3    4.70    9.80
 -10   0  -3   19.30   10.60
  11   0   3  119.49   12.80
  11   0   3  118.69   19.20
  11   0   3  141.89   18.70
  11   0   3   98.19   17.90
  11   0   3  110.99   17.90
  11   0   3  105.69   17.00
 -11   0  -3   97.59   15.90
  12   0   3   -3.40    9.50
  12   0   3   -8.80    8.90
 -12   0  -3    8.90   11.70
  12   0   3  -11.10    5.20
  12   0   3    7.90   11.70
  12   0   3    0.40   11.70
  12   0   3  -13.30   10.40
 -13   0  -3  146.89   22.50
  13   0   3  160.48   27.10
 -13   0  -3  176.08   22.60
  13   0   3  228.98   20.40
  13   0   3  190.88   20.80
  13   0   3  210.88   28.10
  13   0   3  184.08   16.20
  13   0   3  199.88   27.90
 -14   0  -3  -10.30    7.40
  14   0   3   10.80    9.70
  14   0   3    5.90   24.00
  14   0   3   15.30   10.00
  14   0   3  -12.70   13.40
  14   0   3    0.20    6.50
  15   0   3   20.00    9.60
  15   0   3   22.00   12.10
 -15   0  -3    0.70   11.30
  15   0   3   13.10    8.00
  16   0   3   -5.40    6.10
 -16   0  -3    5.10    7.60
 -16   0  -3   -0.70    8.60
  16   0   3   15.50   14.10
  16   0   3    2.40    7.50
 -17   0  -3   11.10    6.00
  17   0   3    4.40    4.90
  17   0   3    1.50    4.50
 -17   0  -3  -11.90    7.40
  18  -1  -3    7.40    7.00
  18  -1  -3    1.50    4.40
  18  -1  -3   -0.70   15.00
  18  -1  -3   -5.60    6.30
  18   1  -3   -3.70    7.30
  18   1  -3   -4.20    4.10
 -18   1   3   -6.60   10.60
 -18   1   3    2.20    8.90
  18   1  -3    5.40    5.30
  18   1  -3  -11.00   12.10
  17  -1  -3   54.79    9.30
  17  -1  -3   63.09   10.60
  17  -1  -3   77.49   18.10
  17  -1  -3   56.49   12.60
  17   1  -3   70.49   11.60
 -17   1   3   52.79   12.20
  17   1  -3   39.70    8.90
  17   1  -3   65.39   13.80
 -17   1   3   61.79   15.30
  17   1  -3   72.19   10.90
  16  -1  -3  114.89   20.50
  16  -1  -3  111.19   17.60
  16  -1  -3  122.49   16.50
  16  -1  -3  195.68   30.20
 -16  -1   3  150.28   21.70
  16  -1  -3  143.59   13.70
  16   1  -3  115.89   15.60
  16   1  -3  127.39   14.40
  16   1  -3  149.19   20.60
 -16   1   3  131.49   20.70
 -16   1   3  100.69   14.60
  16   1  -3  137.69   14.70
  15  -1  -3   18.00   17.10
  15  -1  -3   67.89   11.60
  15  -1  -3   83.79   17.80
  15  -1  -3   74.99   16.60
 -15  -1   3   50.89   15.10
  15   1  -3   66.99   10.60
  15   1  -3  121.09   25.20
  15   1  -3   71.09   14.40
  15   1  -3   55.09   26.30
  15   1  -3   77.09   20.70
  14  -1  -3    5.00    9.90
 -14  -1   3   13.80   12.00
  14  -1  -3   18.70   14.00
  14  -1  -3   -6.70    5.90
  14  -1  -3  -14.70   11.70
  14  -1  -3    6.50   10.10
  14  -1  -3   -0.80    6.50
  14   1  -3    6.90    9.30
  14   1  -3   10.30    8.40
  14   1  -3   -1.20    5.80
  14   1  -3    9.30   20.00
  14   1  -3   -3.00    9.50
  14   1  -3   -9.40   12.40
 -14   1   3    3.30    9.10
  13  -1  -3  263.87   23.20
  13  -1  -3  248.08   26.30
  13  -1  -3  274.87   18.70
 -13  -1   3  272.77   24.40
  13  -1  -3  288.17   23.10
  13  -1  -3  243.18   25.30
  13   1  -3  225.38   27.00
  13   1  -3  249.08   29.80
 -13   1   3  252.47   25.60
  13   1  -3  286.27   22.40
  13   1  -3  258.77   23.80
  13   1  -3  293.57   31.10
  13   1  -3  277.97   21.20
  12  -1  -3  109.69   16.90
 -12  -1   3   79.69   16.50
  12  -1  -3   57.09   12.50
  12  -1  -3  117.09   19.20
  12  -1  -3  122.29   18.40
 -12  -1   3   81.09   14.50
  12  -1  -3   73.99   10.50
  12   1  -3   72.79   14.10
  12   1  -3   77.69   18.20
  12   1  -3   52.79   17.30
 -12   1   3   78.19   15.10
  12   1  -3  105.89   15.50
  12   1  -3   69.69   15.60
  12   1  -3   92.89   11.40
  12   1  -3   83.29   12.20
  11  -1  -3   60.89   12.60
  11  -1  -3   56.29   12.60
 -11  -1   3   46.40   12.00
  11  -1  -3   65.79   16.90
  11  -1  -3   58.59    9.20
 -11  -1   3   71.09   12.30
 -11  -1   3   76.69   14.70
  11   1  -3   63.19   16.20
 -11   1   3   55.69    9.70
  11   1  -3   78.99   13.10
  11   1  -3   68.39    9.70
  11   1  -3   47.60    9.90
  11   1  -3   64.99   14.60
  11   1  -3   66.19   10.40
  11   1  -3   74.49   18.80
 -11   1   3   80.69   16.90
  10  -1  -3  131.29   15.30
  10  -1  -3  132.49   11.10
 -10  -1   3  122.59   13.60
 -10  -1   3  102.39   17.20
  10  -1  -3  126.39   15.00
 -10   1   3  103.99   15.80
 -10   1   3  125.79   18.20
  10   1  -3  115.49   17.20
  10   1  -3  142.99   14.40
  10   1  -3  133.29   14.70
  10   1  -3  122.79   11.90
  10   1  -3  127.89   17.80
   9  -1  -3  886.11   34.10
  -9  -1   3  953.80   40.00
   9  -1  -3  921.91   40.90
   9  -1  -3  937.81   40.40
   9   1  -3  869.61   43.60
   9   1  -3  883.51   43.50
   9   1  -3  912.51   35.00
   9   1  -3  959.40   39.40
   8  -1  -3   88.39   10.70
   8  -1  -3   90.79   11.10
   8   1  -3   85.79    8.90
   8   1  -3   88.79    9.60
   8   1  -3  103.99   14.20
   8   1  -3   88.39   13.70
   7  -1  -3   33.00    8.10
   7  -1  -3   28.60    6.40
   7   1  -3   42.80    8.30
   7   1  -3   34.50    9.40
   6  -1  -3 1535.05   54.89
   6  -1  -3 1582.84   54.79
   6   1  -3 1500.05   57.59
   6   1  -3 1585.44   58.39
   6   1  -3 1537.45   54.59
   5  -1  -3 1084.59   39.30
   5  -1  -3 1080.19   39.70
   5   1  -3 1035.60   39.10
   5   1  -3 1146.99   42.20
   4  -1  -3  490.35   20.20
   4  -1  -3  476.25   20.00
   4   1  -3  468.15   21.50
   4   1  -3  474.75   22.20
   3   1  -3 5642.64  176.48
   2  -1  -3 3655.73  116.09
   2  -1  -3 3576.14  116.19
   2   1  -3 3739.33  115.99
   2   1  -3 3812.12  116.49
   1  -1  -3  469.15   18.70
   1  -1  -3  432.36   18.00
  -1  -1   3  449.06   18.10
   1   1  -3  442.36   17.10
   0  -1   3 3127.99  101.29
   0  -1  -3 3299.67  104.39
   0  -1  -3 3319.27  104.19
   0   1   3 3390.76  104.69
   2  -1   3 8988.60  288.27
   2   1   3 9999.00  293.47
  -3  -1  -3  277.27   15.90
   3   1   3  282.47   16.80
   3   1   3  296.57   15.10
   4  -1   3 2071.99   67.29
  -4  -1  -3 2005.00   71.09
   4   1   3 2048.10   72.69
   4   1   3 2102.09   73.09
   4   1   3 2083.29   69.89
  -5  -1  -3 1258.57   47.90
   5  -1   3 1291.67   44.90
   5   1   3 1254.67   46.50
   5   1   3 1238.48   49.80
   5   1   3 1225.78   49.70
  -6  -1  -3 1938.41   69.59
   6   1   3 1847.02   64.49
   6   1   3 2084.49   73.69
   6   1   3 1923.61   72.59
   7  -1   3  119.39   11.50
   7  -1   3  110.99   11.90
   7  -1   3  111.09   11.80
  -7  -1  -3  113.69   14.40
   7   1   3  125.59   15.50
   7   1   3  121.99   11.50
  -7   1  -3  122.79   14.40
   7   1   3  117.99   15.30
   7   1   3  123.09   10.60
   8  -1   3  407.96   23.90
   8  -1   3  457.15   25.10
  -8  -1  -3  424.26   25.50
   8  -1   3  441.56   23.70
   8   1   3  435.56   24.80
   8   1   3  425.86   28.80
  -8   1  -3  372.46   26.80
   8   1   3  421.16   21.20
   8   1   3  462.25   24.40
   8   1   3  447.46   28.80
  -8   1  -3  434.66   25.70
   8   1   3  437.56   26.50
   9  -1   3  345.27   21.90
  -9  -1  -3  324.07   23.60
   9  -1   3  321.17   23.30
  -9  -1  -3  274.77   22.70
   9  -1   3  330.77   18.00
  -9   1  -3  307.97   24.40
  -9   1  -3  331.17   23.90
   9   1   3  320.07   21.60
   9   1   3  348.97   22.60
   9   1   3  382.66   23.40
   9   1   3  324.47   27.10
   9   1   3  308.57   18.60
  10  -1   3   72.39   10.30
 -10  -1  -3  114.39   18.60
  10  -1   3   72.39   14.00
  10  -1   3  101.09   16.60
 -10  -1  -3   94.39   15.60
  10  -1   3   84.49   15.30
 -10  -1  -3   95.59   16.90
 -10   1  -3  125.29   19.20
  10   1   3   87.19   16.60
  10   1   3   96.89   18.60
  10   1   3   82.89   11.00
  10   1   3   91.19   15.40
  10   1   3   93.79   15.20
  10   1   3  107.19   16.70
  11  -1   3  163.08   14.40
  11  -1   3  191.98   21.60
  11  -1   3  165.38   19.90
  11  -1   3  153.28   24.30
  11  -1   3  123.09   19.30
 -11  -1  -3  177.38   18.40
  11  -1   3  116.99   22.10
  11   1   3  152.88   17.70
 -11   1  -3  134.79   20.70
  11   1   3  177.48   25.30
  11   1   3  187.68   19.60
  11   1   3  156.18   19.60
  11   1   3  155.98   14.10
  11   1   3  132.89   22.50
 -12  -1  -3   29.10   12.00
  12  -1   3   20.70   13.50
  12  -1   3   41.10   10.10
  12  -1   3   26.20   12.40
  12  -1   3   18.00   13.20
 -12  -1  -3   30.20   13.40
  12  -1   3   55.19   12.40
  12   1   3    5.80   17.20
  12   1   3   44.80    9.00
  12   1   3   34.50   12.90
  12   1   3   31.80   10.80
 -12   1  -3   22.00   11.90
  12   1   3   26.70   10.10
 -13  -1  -3   27.50   12.50
  13  -1   3   11.90    7.20
  13  -1   3   20.90   14.70
  13  -1   3   24.50   16.80
  13  -1   3   -2.20   10.70
 -13  -1  -3    6.90   11.30
  13  -1   3    8.60   12.40
  13  -1   3   42.40   11.70
  13   1   3   -5.40    9.20
  13   1   3  -23.80   17.90
  13   1   3   10.50    9.40
  13   1   3    4.20    7.00
  13   1   3   22.10   16.30
 -13   1  -3   25.50   12.60
  13   1   3   13.00   12.90
 -14  -1  -3  132.19   20.30
 -14  -1  -3   79.89   15.90
  14  -1   3   91.69   17.00
  14  -1   3   98.19   29.80
  14  -1   3  136.89   22.20
  14  -1   3  130.99   14.00
  14   1   3  135.89   26.40
  14   1   3  103.39   16.70
 -14   1  -3  113.79   20.10
  14   1   3   71.19   21.80
  14   1   3  121.59   14.20
  14   1   3   96.79   18.20
 -14   1  -3  110.59   18.80
  15  -1   3    0.80   19.60
  15  -1   3   20.20    9.70
 -15  -1  -3   17.70   12.60
  15  -1   3   24.10    7.60
 -15  -1  -3   15.70    9.00
 -15   1  -3   -0.50    6.60
  15   1   3   11.30    8.00
 -15   1  -3   28.40   11.70
  15   1   3   13.60    9.00
  15   1   3   21.30   15.30
  16  -1   3  140.09   13.60
  16  -1   3  126.29   13.40
 -16  -1  -3  177.18   22.90
 -16   1  -3  135.49   13.40
 -16   1  -3  129.19   17.10
  16   1   3  190.38   19.80
 -17  -1  -3    2.00    5.00
  17  -1   3    3.60    6.30
  17  -1   3   -0.90    4.60
 -17   1  -3   10.00    5.70
  17   1   3    6.20    4.50
  17   1   3    2.40    5.20
 -17   1  -3    7.90    6.40
  18  -2  -3   55.39    8.20
  18  -2  -3   41.20    8.10
 -18   2   3   33.30   10.10
  18   2  -3   50.59   12.60
  17  -2  -3    1.80    6.60
  17  -2  -3   28.10   16.10
  17  -2  -3  -10.70    4.90
 -17  -2   3   -8.30   12.00
  17   2  -3   -7.10    6.80
  17   2  -3    3.10    6.10
  17   2  -3  -26.90   14.40
  17   2  -3  -20.90   10.90
  16  -2  -3   26.30    9.20
  16  -2  -3   26.10    7.50
  16  -2  -3   25.10   11.90
 -16  -2   3   24.10   12.50
  16   2  -3   24.70   10.30
  16   2  -3   18.90    8.60
  16   2  -3   22.50    7.90
  16   2  -3   -1.80   11.10
  16   2  -3   27.50   25.60
 -16   2   3   24.70   11.90
  15  -2  -3   27.00   16.30
  15  -2  -3   18.00    8.30
  15  -2  -3   32.00   10.30
  15  -2  -3   -1.20   11.80
 -15  -2   3    2.50   10.90
  15  -2  -3   -0.20   12.80
 -15  -2   3    6.10    9.30
  15   2  -3   28.60   10.40
  15   2  -3   39.10   11.60
  15   2  -3   12.80    8.00
  15   2  -3   13.20   12.40
  15   2  -3   25.30    9.20
 -15   2   3    9.70   13.40
  15   2  -3    1.70   21.80
 -15   2   3   20.70   13.00
  14  -2  -3   44.40    8.60
  14  -2  -3   95.49   19.00
 -14  -2   3   61.99   15.40
  14  -2  -3   38.10   16.60
  14  -2  -3   43.20   14.50
 -14  -2   3   29.30   10.40
  14  -2  -3   71.99   15.30
  14  -2  -3   22.30   14.10
  14   2  -3   40.80   13.50
  14   2  -3   68.39   11.70
  14   2  -3    9.40   35.40
  14   2  -3   57.59   20.70
 -14   2   3   65.49   13.50
  14   2  -3   69.19   13.80
  14   2  -3   55.29   10.80
  14   2  -3   52.39   11.30
  13  -2  -3  192.78   16.80
  13  -2  -3  238.68   22.70
  13  -2  -3  168.28   23.30
  13  -2  -3  132.69   22.50
 -13  -2   3  198.48   22.30
 -13  -2   3  213.38   20.10
 -13   2   3  189.08   23.70
  13   2  -3  183.18   16.00
  13   2  -3  176.58   20.70
  13   2  -3  153.98   22.30
 -13   2   3  186.98   22.70
  13   2  -3  177.08   16.10
  13   2  -3   84.59   30.10
  13   2  -3  188.08   18.00
 -12  -2   3    3.00    9.20
 -12  -2   3   10.10    9.60
  12  -2  -3   -2.70   11.10
  12  -2  -3    2.20    8.20
  12  -2  -3   -3.00    6.90
  12   2  -3  -17.30   19.50
 -12   2   3    8.50   10.70
  12   2  -3   -0.30    6.60
  12   2  -3    6.80    8.90
  12   2  -3    2.50    5.40
 -12   2   3   20.30   14.70
  12   2  -3   -2.40    8.00
 -12   2   3   -1.70   18.70
  12   2  -3   10.00    7.80
  12   2  -3   11.30   12.90
  11  -2  -3    3.00    7.20
 -11  -2   3   -2.70    8.90
  11  -2  -3    3.40    6.90
 -11  -2   3    5.10   10.30
  11  -2  -3    7.50   10.20
 -11  -2   3    1.60    8.10
  11   2  -3   -2.80   15.20
  11   2  -3   12.80   10.80
 -11   2   3   -2.90   12.60
  11   2  -3   -2.00    9.20
  11   2  -3    5.80    6.30
  11   2  -3   -3.90    6.20
 -11   2   3   -9.70    9.70
 -11   2   3   41.80   18.50
  11   2  -3    6.50   10.20
  11   2  -3    4.20    6.90
 -10  -2   3   85.39   14.40
 -10  -2   3  103.89   14.80
  10  -2  -3   87.89   13.00
 -10  -2   3  103.69   13.50
  10  -2  -3  111.49   13.60
 -10  -2   3  108.19   16.80
  10  -2  -3   73.99   11.70
  10   2  -3  125.59   18.70
  10   2  -3  104.99   14.20
  10   2  -3  114.09   15.10
 -10   2   3   82.49   17.20
  10   2  -3  100.99   13.50
 -10   2   3   95.29   13.80
  10   2  -3   90.89   11.60
  10   2  -3   90.69   18.70
   9  -2  -3    0.80    5.00
   9  -2  -3   -2.20    6.60
  -9  -2   3   -2.60    6.20
  -9  -2   3    1.20    5.70
   9  -2  -3    3.90    6.70
  -9  -2   3    2.80    7.70
   9   2  -3   -3.90    6.40
   9   2  -3   -8.80    5.80
   9   2  -3    3.70    7.90
   9   2  -3    2.40    6.70
   9   2  -3   -0.60    7.80
   9   2  -3   -0.50    6.20
   8  -2  -3   27.50    7.00
  -8  -2   3   24.90    7.80
  -8  -2   3   27.20    7.30
   8  -2  -3   28.70    6.80
   8   2  -3   12.30    6.70
   8   2  -3   25.50    8.10
   8   2  -3   29.60   10.20
   7  -2  -3   59.89    8.90
  -7  -2   3   54.09    8.20
  -7  -2   3   54.59   10.20
   7  -2  -3   57.49    8.90
   7   2  -3   52.89    9.90
   7   2  -3   58.49   10.40
   7   2  -3   49.30   12.00
   7   2  -3   63.39   12.00
   6  -2  -3    7.00    5.10
  -6  -2   3    3.70    4.50
   6   2  -3   -2.20    6.80
   5  -2  -3   14.20    5.10
  -5  -2   3   12.10    5.50
   5  -2  -3   10.60    4.80
   5   2  -3    3.90    5.70
   5   2  -3   14.70    7.10
   5   2  -3    4.00    8.10
   4  -2  -3  787.42   30.70
   4  -2  -3  829.82   31.00
   4   2  -3  765.72   33.50
   4   2  -3  812.02   33.70
   4   2  -3  789.32   31.80
   3  -2  -3  153.88   10.80
   3  -2  -3  142.29   10.00
   3   2  -3  137.89   11.70
   3   2  -3  137.39   12.00
   2  -2  -3  251.57   13.60
   2  -2  -3  258.57   13.70
   2   2  -3  256.97   12.90
   2   2  -3  221.88   13.00
  -2   2   3  224.48   12.50
  -1  -2   3  722.73   30.40
   1  -2  -3  806.82   30.10
   1  -2  -3  787.82   30.40
  -1   2   3  743.63   31.20
  -1   2   3  719.83   29.20
   0  -2  -3  944.11   35.90
   0  -2   3  931.31   32.70
   0  -2  -3  927.61   35.30
   0   2   3  856.01   34.90
   0   2   3  914.61   36.20
  -1  -2  -3  582.54   26.00
   1  -2   3  540.25   21.40
   1  -2   3  600.34   19.60
  -1  -2  -3  578.54   25.60
   1  -2   3  558.04   19.80
   1   2   3  566.54   25.90
   1   2   3  570.44   25.80
   1   2   3  566.74   26.40
  -2  -2  -3  565.44   26.60
  -2  -2  -3  586.34   27.10
   2  -2   3  587.54   20.30
   2   2   3  622.94   28.20
   2   2   3  559.64   27.40
   3  -2   3  509.75   16.50
  -3  -2  -3  499.85   24.90
   3   2   3  454.75   25.40
   3   2   3  474.15   25.80
  -4  -2  -3    0.50    4.80
   4  -2   3    7.20    2.40
  -4  -2  -3   10.40    6.30
  -4  -2  -3    5.70    6.40
   4  -2   3    5.30    2.20
   4   2   3   -5.50    7.10
   4   2   3   16.40    7.20
   4   2   3   11.50    7.30
  -5  -2  -3   46.90    9.50
  -5  -2  -3   31.40    6.40
   5  -2   3   43.50    5.90
  -5  -2  -3   64.49   10.50
   5  -2   3   40.10    5.00
   5   2   3   72.69   11.10
   5   2   3   48.80   11.90
   5   2   3   65.29   12.30
   5   2   3   58.99   10.80
  -6  -2  -3 1683.93   58.19
  -6  -2  -3 1692.93   63.99
   6  -2   3 1707.73   56.99
   6   2   3 1598.24   57.99
   6   2   3 1806.02   70.09
   6   2   3 1695.33   64.19
   6   2   3 1827.02   69.59
   7  -2   3  174.58   12.40
  -7  -2  -3  171.98   14.70
  -7  -2  -3  158.58   16.90
  -7  -2  -3  181.38   18.30
   7  -2   3  167.28   12.50
   7   2   3  190.88   15.70
   7   2   3  197.38   20.90
   7   2   3  199.48   17.30
  -7   2  -3  161.48   19.30
  -7   2  -3  239.98   21.00
   7   2   3  182.18   16.70
   7   2   3  163.58   12.70
   7   2   3  191.48   20.80
  -8  -2  -3   16.00    8.60
  -8  -2  -3    7.20   12.20
   8  -2   3   22.10    7.10
   8  -2   3   18.40    6.60
  -8  -2  -3   22.30    9.50
  -8  -2  -3   17.10    8.90
   8   2   3   18.00    9.00
   8   2   3   17.30    8.90
   8   2   3    9.60    7.80
  -8   2  -3   20.60   10.90
  -8   2  -3   14.20   10.80
   8   2   3   -3.70   11.60
   8   2   3   21.90   12.60
   8   2   3   23.20    6.70
   8   2   3   21.70    9.40
   9  -2   3   78.19   15.00
  -9  -2  -3   71.39   12.30
   9  -2   3   40.10   10.20
  -9  -2  -3   61.29   11.60
   9  -2   3   53.09   10.80
  -9  -2  -3   43.60   13.70
   9   2   3   49.50   11.30
   9   2   3   66.99   12.70
   9   2   3   61.09   13.70
   9   2   3   49.60   10.40
  -9   2  -3   37.70   12.00
   9   2   3   64.39   10.60
   9   2   3   60.29   15.50
  -9   2  -3   37.30   12.20
  10  -2   3  305.87   23.00
  10  -2   3  318.37   18.70
  10  -2   3  300.97   23.20
 -10  -2  -3  297.17   25.40
  10  -2   3  337.57   23.10
 -10  -2  -3  287.97   26.60
  10   2   3  296.67   22.00
  10   2   3  318.27   19.50
  10   2   3  302.17   33.80
 -10   2  -3  325.27   25.70
  10   2   3  311.17   21.70
  10   2   3  280.87   23.90
  10   2   3  257.57   25.00
 -10   2  -3  341.07   22.90
  10   2   3  291.27   30.30
  11  -2   3 1287.37   57.69
 -11  -2  -3 1185.48   54.89
  11  -2   3 1307.47   55.29
  11  -2   3 1393.46   57.39
 -11  -2  -3 1314.97   59.49
 -11  -2  -3 1389.76   53.79
  11  -2   3 1485.15   54.09
  11   2   3 1332.57   52.79
 -11   2  -3 1357.96   58.89
  11   2   3 1313.77   55.49
  11   2   3 1352.06   54.79
  11   2   3 1295.27   59.29
  11   2   3 1161.78   68.59
 -11   2  -3 1395.86   56.39
  11   2   3 1229.68   66.09
  11   2   3 1324.67   50.69
 -12  -2  -3    7.50   10.20
  12  -2   3   17.10    8.70
 -12  -2  -3   -1.20   10.30
  12  -2   3    8.90   10.80
 -12  -2  -3   28.50   13.30
  12   2   3   35.40   14.00
 -12   2  -3    9.60    7.70
  12   2   3    8.10   13.90
  12   2   3   -0.60    7.10
 -12   2  -3   -1.00   10.60
  12   2   3   -6.50   15.40
  12   2   3  -14.30   26.30
  12   2   3   12.70    9.00
 -13  -2  -3   12.60   13.20
  13  -2   3  -28.70   11.50
  13  -2   3  -55.59   20.00
  13  -2   3   -0.90    6.70
 -13  -2  -3  -12.20   17.60
 -13  -2  -3   -2.70    7.30
  13   2   3   11.40    8.90
  13   2   3    9.40    8.10
  13   2   3  -87.79   34.40
  13   2   3    1.40   13.90
 -13   2  -3   -2.80   10.60
 -13   2  -3    1.20   10.90
  13   2   3  -20.70   11.10
  13   2   3  -11.30   19.70
  14  -2   3   68.49   12.10
  14  -2   3   71.99   13.40
 -14  -2  -3   73.79   13.50
  14   2   3   49.90   16.60
 -14   2  -3   47.40   12.70
  14   2   3   82.39   34.20
  14   2   3   64.69   13.60
  14   2   3   47.20    9.60
 -14   2  -3   50.29   12.40
  15  -2   3  118.79   17.30
  15   2   3  122.59   15.00
 -15   2  -3  137.09   15.00
  15   2   3  135.69   14.00
  16  -2   3    8.50    6.00
 -16  -2  -3   -0.80    6.90
  16  -2   3   19.40    6.90
  16   2   3   23.70    6.20
 -16   2  -3   18.70    7.00
 -16   2  -3    3.20    7.00
  17  -3  -3   -2.10    4.70
 -17  -3   3    5.00    9.90
  17   3  -3   -7.20    8.60
 -17   3   3    3.60    6.10
  16  -3  -3  116.69   25.50
 -16  -3   3  139.59   18.40
  16  -3  -3  161.98   34.50
  16   3  -3  117.79   16.40
 -16   3   3  190.78   26.80
  16   3  -3  122.89   17.40
 -15  -3   3   -0.70    8.00
  15  -3  -3   -9.60   10.40
  15  -3  -3  -12.00    7.30
  15  -3  -3   20.20   14.80
 -15  -3   3   12.70   11.30
 -15   3   3    4.10   10.20
  15   3  -3    2.00    7.10
  15   3  -3    5.40    8.90
 -14  -3   3   43.50   11.00
  14  -3  -3   55.59   17.10
  14  -3  -3   47.90   13.60
  14  -3  -3   38.60    9.80
 -14  -3   3   67.59   12.80
  14   3  -3   59.49   11.20
  14   3  -3   41.40   14.40
 -14   3   3   61.29   12.50
  14   3  -3   63.89   11.90
  13  -3  -3    7.10   10.70
  13  -3  -3   11.00    6.70
 -13  -3   3    2.20   10.00
  13   3  -3  -15.50   23.00
  13   3  -3   -0.20   12.20
  13   3  -3    8.30    8.60
 -13   3   3   -9.10   12.20
 -12  -3   3   14.20    8.40
  12  -3  -3   33.00    7.60
 -12  -3   3   44.10    9.80
  12  -3  -3   27.10   11.10
 -12  -3   3   45.70   13.50
  12   3  -3   33.00    9.90
 -12   3   3   37.30   13.80
  12   3  -3   31.20   20.10
  12   3  -3   42.50   12.30
  12   3  -3   30.00   11.50
  12   3  -3   37.40   10.70
 -12   3   3   41.30   13.30
 -11  -3   3  255.07   21.70
 -11  -3   3  247.48   22.30
 -11  -3   3  248.78   19.60
  11  -3  -3  239.88   22.10
  11  -3  -3  268.37   21.40
  11  -3  -3  237.48   17.40
 -11   3   3  224.98   22.50
  11   3  -3  243.18   21.90
  11   3  -3  261.07   22.90
  11   3  -3  221.68   31.40
 -11   3   3  253.87   22.10
  11   3  -3  261.37   20.70
  11   3  -3  247.38   23.50
 -10  -3   3  584.44   27.70
  10  -3  -3  608.94   32.40
 -10  -3   3  622.84   33.00
  10  -3  -3  568.44   29.50
 -10  -3   3  600.64   33.60
  10  -3  -3  578.54   26.20
 -10  -3   3  590.04   30.30
  10   3  -3  619.74   41.60
  10   3  -3  586.54   31.80
  10   3  -3  610.74   29.90
 -10   3   3  608.84   35.20
  10   3  -3  534.75   29.70
  10   3  -3  659.73   36.10
   9  -3  -3   37.20    8.90
  -9  -3   3   63.69   11.40
  -9  -3   3   61.59   11.30
   9  -3  -3   41.90    9.30
   9  -3  -3   58.69   11.30
  -9  -3   3   42.60    8.30
  -9  -3   3   46.60   10.90
   9   3  -3   38.20   11.50
   9   3  -3   59.99   18.90
   9   3  -3   51.99   10.00
   9   3  -3   60.99   11.50
  -9   3   3   34.20   17.70
  -9   3   3   60.49   13.40
  -9   3   3   45.40   12.60
   8  -3  -3   88.69   13.60
  -8  -3   3  106.49   13.20
  -8  -3   3   87.19   15.40
   8  -3  -3  118.89   12.40
  -8  -3   3  100.99   12.80
  -8  -3   3  109.69   16.80
   8   3  -3  109.89   15.40
   8   3  -3   98.59   14.60
  -8   3   3  102.79   17.10
  -8   3   3   75.49   14.70
  -8   3   3  102.39   16.90
   8   3  -3   84.89   15.90
   8   3  -3   88.69   16.20
  -7  -3   3    3.50    5.30
   7  -3  -3   -0.10    5.10
  -7  -3   3    5.20    7.30
  -7  -3   3    0.60    9.20
   7  -3  -3    0.80    5.30
  -7  -3   3    7.90    6.00
  -7   3   3   -0.60   11.00
   7   3  -3    3.70    7.20
   7   3  -3   -3.80    4.00
  -7   3   3  -13.90    9.40
  -7   3   3    6.20    9.10
   7   3  -3   -3.50    7.30
   7   3  -3   -2.00    7.10
   7   3  -3    5.50    9.80
   6  -3  -3  464.75   22.80
  -6  -3   3  443.06   26.10
  -6  -3   3  444.26   26.00
  -6  -3   3  413.46   26.10
   6  -3  -3  489.45   22.70
  -6   3   3  381.06   26.10
   6   3  -3  474.95   25.60
   6   3  -3  439.66   28.60
  -6   3   3  429.06   26.90
   6   3  -3  395.76   23.00
   6   3  -3  458.45   28.40
   5  -3  -3   27.10    6.90
  -5  -3   3   26.00    7.40
   5  -3  -3   28.60    7.00
   5   3  -3   45.30   10.20
   5   3  -3   32.90    9.10
   4  -3  -3   38.00    7.70
   4  -3  -3   35.40    6.50
  -4  -3   3   36.00    6.70
   4   3  -3   40.60    9.00
   3  -3  -3   -5.20    4.40
  -3  -3   3    6.40    5.40
   3  -3  -3   -6.00    4.10
   3   3  -3    5.10    7.00
   2  -3  -3   68.79    8.70
   2  -3  -3   60.09    9.80
   1  -3  -3   93.59   10.90
   1  -3  -3   81.59    8.60
   1  -3  -3  110.09   10.90
  -1   3   3   89.49   12.80
   1   3  -3   99.59   11.70
   0  -3   3  286.27   22.50
   0  -3  -3  354.66   21.00
   0  -3  -3  366.06   20.60
   0   3   3  342.17   19.40
   0   3   3  387.06   22.60
  -1  -3  -3   22.80    7.70
   1  -3   3   16.40    7.10
  -1  -3  -3   32.60    7.20
  -1  -3  -3   19.30    6.90
   1   3   3   32.90   10.20
   1   3   3   17.10    8.20
  -2  -3  -3   19.70    7.60
  -2  -3  -3   27.50    6.10
   2  -3   3   25.40    5.50
   2   3   3   19.50    8.20
   2   3   3   36.10    9.50
   3  -3   3  476.25   18.50
  -3  -3  -3  517.95   28.20
  -3  -3  -3  497.55   22.20
  -3  -3  -3  484.45   26.40
   3  -3   3  489.55   17.80
   3   3   3  498.05   29.00
   3   3   3  497.75   27.50
  -4  -3  -3  168.48   18.00
  -4  -3  -3  209.38   21.30
  -4  -3  -3  203.58   13.70
  -4  -3  -3  197.68   18.00
  -4  -3  -3  232.28   19.70
   4   3   3  208.58   16.70
   4   3   3  213.48   20.20
   4   3   3  207.98   17.70
  -5  -3  -3    5.30    7.10
  -5  -3  -3   18.00    8.40
  -5  -3  -3    6.40    5.50
  -5  -3  -3   18.50    9.30
  -5   3  -3  -11.40    9.40
  -5   3  -3    7.50   10.20
   5   3   3   -0.80    8.70
  -5   3  -3   13.30    8.30
   5   3   3   14.30    7.90
   5   3   3    5.40    7.20
  -5   3  -3   20.70   10.90
   5   3   3    2.40   14.90
  -6  -3  -3  154.18   13.10
   6  -3   3  148.19    7.60
  -6  -3  -3  142.29   14.70
  -6  -3  -3  125.79   16.90
  -6  -3  -3  138.49   16.50
  -6   3  -3  151.38   22.30
  -6   3  -3  158.68   20.70
  -6   3  -3  140.39   15.40
   6   3   3  124.49   18.30
   6   3   3  128.09   16.30
   6   3   3  142.09   15.30
   6   3   3  136.39   19.60
  -7  -3  -3   91.19   12.40
   7  -3   3   88.49    8.20
  -7  -3  -3  117.49   16.20
  -7  -3  -3   90.89   13.40
  -7  -3  -3  109.09   16.10
   7   3   3   26.80   22.40
   7   3   3   84.89   17.30
  -7   3  -3   88.49   18.40
   7   3   3   80.29   15.70
   7   3   3   77.89   13.30
   7   3   3   94.89   16.00
  -7   3  -3   97.69   15.00
  -7   3  -3   95.09   13.60
  -7   3  -3   78.19   14.80
   7   3   3   96.89   17.60
   8  -3   3   29.00    6.90
  -8  -3  -3   12.10    7.90
  -8  -3  -3   23.50    8.00
  -8  -3  -3   26.70   10.20
   8   3   3   23.30   12.10
   8   3   3   18.20   11.30
   8   3   3   26.30   11.10
  -8   3  -3   -2.90   11.20
  -8   3  -3   23.80   13.60
  -8   3  -3   27.40   11.90
   8   3   3   25.60   12.90
  -9  -3  -3  122.79   17.90
  -9  -3  -3  124.89   21.60
  -9  -3  -3   99.39   14.10
  -9  -3  -3   97.79   17.50
   9  -3   3  119.09   11.40
   9   3   3   99.59   15.60
   9   3   3   68.09   18.30
   9   3   3   76.49   14.20
  -9   3  -3  111.79   18.90
   9   3   3  128.49   19.30
  -9   3  -3   94.09   18.50
   9   3   3   85.79   15.00
 -10  -3  -3 1488.55   54.69
 -10  -3  -3 1523.75   60.79
 -10  -3  -3 1551.64   66.89
  10   3   3 1533.15   62.79
 -10   3  -3 1546.85   65.39
 -10   3  -3 1550.64   61.89
  10   3   3 1502.15   55.99
  10   3   3 1640.24   87.39
  10   3   3 1647.64   68.09
 -11  -3  -3   21.20    9.50
  11  -3   3   21.00   10.80
 -11  -3  -3   13.80    9.40
 -11   3  -3   12.30   11.40
 -11   3  -3   28.00   11.90
  11   3   3   34.70   14.40
  11   3   3   34.00   14.20
  11   3   3   25.60    9.00
  11   3   3   -1.80   21.40
  11   3   3   25.50   11.80
 -12  -3  -3   13.90   11.30
  12  -3   3   24.20   10.40
 -12  -3  -3   19.70    9.70
  12   3   3   15.90    7.90
 -12   3  -3    0.90   10.30
  12   3   3    8.40   10.90
  12   3   3   19.30   13.90
 -12   3  -3   15.70    8.80
  12   3   3   41.80   27.00
 -13  -3  -3   34.10    9.80
 -13  -3  -3   33.20   12.70
  13   3   3   44.40    9.40
  13   3   3   43.40   11.60
  13   3   3   20.80   11.10
 -13   3  -3   34.30    9.80
 -13   3  -3   40.20    9.20
  14  -3   3  283.97   18.90
 -14  -3  -3  271.27   23.80
 -14   3  -3  293.77   20.80
  14   3   3  304.27   23.10
  14   3   3  233.18   21.40
 -15  -3  -3   34.90   11.10
  15   3   3   31.40    8.90
 -15   3  -3   10.90    8.80
 -15   3  -3    3.10   13.60
  15   3   3   12.90   15.20
  15  -4  -3    6.30   14.10
 -15  -4   3   11.80    5.20
 -15  -4   3   23.80   16.30
 -15   4   3   25.30    8.60
  15   4  -3   14.40    8.60
  15   4  -3   11.40   21.90
 -14  -4   3   91.69   11.40
  14  -4  -3   64.79   20.80
 -14  -4   3   79.89   13.40
  14  -4  -3   77.39   12.00
 -14   4   3   43.40   18.00
 -14   4   3  103.89   18.10
  14   4  -3   62.09   15.80
  14   4  -3   82.09   13.90
 -13  -4   3   20.60    9.50
 -13  -4   3    1.20    9.60
  13   4  -3   21.60   12.90
 -13   4   3   17.10    8.60
 -13   4   3    1.60    7.10
 -12  -4   3   37.30    8.60
  12  -4  -3   61.59   10.80
 -12  -4   3   44.70   13.20
 -12  -4   3   59.59   10.90
  12   4  -3   46.90    9.20
 -12   4   3   22.00   11.40
 -12   4   3   95.59   18.70
  12   4  -3   47.80   14.60
 -11  -4   3  260.37   21.30
 -11  -4   3  297.77   19.60
 -11  -4   3  371.06   28.40
  11  -4  -3  311.27   20.30
  11  -4  -3  318.07   24.50
 -11   4   3  312.07   32.30
  11   4  -3  322.17   27.80
 -11   4   3  334.47   25.90
  11   4  -3  336.67   23.50
  10  -4  -3  155.08   15.40
 -10  -4   3  124.49   16.10
 -10  -4   3  136.09   17.90
 -10  -4   3  126.99   19.90
 -10  -4   3  145.79   15.20
  10  -4  -3  107.49   16.70
  10   4  -3  139.69   14.30
 -10   4   3  109.79   20.60
 -10   4   3  142.09   21.30
 -10   4   3  113.39   28.40
  -9  -4   3   19.00   10.30
  -9  -4   3    7.30    9.70
  -9  -4   3   30.50   10.20
  -9  -4   3   25.90   11.80
   9  -4  -3   27.40   13.10
   9   4  -3   19.60   11.80
  -9   4   3   12.60   11.50
   9   4  -3   19.20    8.90
  -9   4   3   19.40   12.30
  -9   4   3    4.10   24.20
   8  -4  -3  178.48   16.80
  -8  -4   3  185.98   17.40
  -8  -4   3  182.98   18.70
  -8  -4   3  209.18   16.90
  -8  -4   3  179.78   19.60
  -8   4   3  181.18   22.80
   8   4  -3  214.48   22.00
  -8   4   3  167.08   21.40
  -8   4   3  179.68   26.70
   8   4  -3  218.38   24.70
   8   4  -3  195.38   17.60
   8   4  -3  184.78   17.80
  -7  -4   3  108.89   18.00
   7  -4  -3   85.19   11.30
  -7  -4   3   77.99   14.20
  -7  -4   3   78.19   11.40
  -7  -4   3   77.29   13.00
   7  -4  -3   70.39   11.30
   7   4  -3   73.99   14.60
   7   4  -3   71.99   14.20
   7   4  -3   68.39   15.30
   7   4  -3   90.29   15.50
  -7   4   3   80.19   14.50
  -7   4   3   61.69   24.40
   7   4  -3   88.29   13.60
  -7   4   3   81.49   15.60
  -6  -4   3   11.10    6.70
  -6  -4   3    2.80    7.90
  -6  -4   3   12.40   10.10
   6  -4  -3    5.70    6.40
  -6  -4   3   10.10   10.60
   6   4  -3   18.50   10.80
   6   4  -3   -4.50   16.70
   6   4  -3    9.70    9.50
   6   4  -3   33.10   12.90
  -6   4   3   12.20   18.40
  -6   4   3   19.60   11.30
  -5  -4   3   24.10    9.80
   5  -4  -3    8.30    9.40
  -5  -4   3   28.10   10.80
  -5  -4   3   13.30   11.10
  -5  -4   3   27.00    7.30
   5  -4  -3   29.20    9.20
   5  -4  -3   30.50    8.70
   5   4  -3   32.80   10.70
   5   4  -3   18.70    7.80
  -5   4   3   16.70   11.70
   5   4  -3   28.60   10.60
  -5   4   3   15.80   16.30
  -5   4   3   50.79   11.60
   5   4  -3   10.20   11.90
   5   4  -3   34.20   21.20
   4  -4  -3  145.39   13.70
  -4  -4   3  161.58   13.60
  -4  -4   3  152.88   20.70
   4  -4  -3  141.69   12.60
  -4  -4   3  107.69   16.50
  -4  -4   3  108.69   19.10
   4  -4  -3  137.49   14.00
  -4   4   3  154.18   16.60
   4   4  -3  140.59   16.60
   4   4  -3  191.48   38.80
   4   4  -3  131.99   15.00
  -4   4   3  147.99   23.40
   4   4  -3  137.49   19.30
   4   4  -3  124.39   13.40
  -3  -4   3   90.79   17.30
   3  -4  -3  116.49   13.70
  -3  -4   3  121.69   11.80
  -3  -4   3   91.29   15.90
   3  -4  -3  107.89   11.30
   3  -4  -3  121.89   13.10
  -3   4   3  119.29   14.00
  -3   4   3  114.39   18.40
   3   4  -3  126.99   14.10
   3   4  -3  120.39   12.30
  -3   4   3  166.38   23.70
   3   4  -3  115.09   29.90
   3   4  -3   88.79   18.60
   3   4  -3  121.39   15.80
   2  -4  -3   11.60    6.80
   2  -4  -3    9.80    8.10
  -2   4   3    3.20    7.30
  -2   4   3   11.60   10.60
   2   4  -3    1.50    8.60
   2   4  -3   18.10   10.70
   2   4  -3   14.30    8.60
   2   4  -3    7.50    8.70
   2   4  -3   -4.20    5.50
  -2   4   3   12.10   12.40
   1  -4  -3  507.65   29.30
   1  -4  -3  579.34   26.80
  -1  -4   3  483.05   23.80
   1  -4  -3  493.75   28.20
   1   4  -3  515.55   22.80
  -1   4   3  563.64   30.10
   1   4  -3  502.25   28.50
  -1   4   3  483.85   25.30
   1   4  -3  508.25   30.30
  -1   4   3  508.55   30.10
   1   4  -3  519.25   28.90
   0  -4   3   10.80    8.40
   0  -4  -3   10.40    7.80
   0  -4  -3   15.50    6.20
   0  -4  -3   10.70   11.40
   0  -4  -3   -1.20   12.30
   0   4  -3    9.20    8.30
   0   4   3   30.90   11.70
   0   4   3   17.50   10.10
   0   4   3    1.90    6.80
   0   4  -3   30.00   11.30
   0   4  -3   22.50   10.40
  -1  -4  -3   66.19   13.50
  -1  -4  -3   74.79   10.30
  -1  -4  -3   59.39   11.90
  -1   4  -3   68.39   12.70
  -1   4  -3   61.49   11.10
  -1   4  -3   80.79   15.70
   1   4   3   77.29   12.40
   1   4   3   70.59   14.40
   1   4   3   56.19   14.70
   1   4   3   90.09   12.00
  -2  -4  -3  392.56   27.00
  -2  -4  -3  378.46   25.20
  -2  -4  -3  340.17   25.00
  -2  -4  -3  355.66   20.00
  -2   4  -3  340.87   24.40
  -2   4  -3  404.96   27.30
  -2   4  -3  382.96   24.70
   2   4   3  341.47   27.60
   2   4   3  365.06   21.10
   2   4   3  414.66   28.80
   2   4   3  399.16   27.00
  -2   4  -3  330.17   28.70
   2   4   3  391.16   27.20
  -3  -4  -3   25.60   10.90
  -3  -4  -3   29.40   10.50
  -3  -4  -3   21.20   10.00
  -3  -4  -3   25.50   10.70
  -3  -4  -3   16.70    6.90
   3   4   3   29.20   15.30
  -3   4  -3   26.60   11.20
   3   4   3   32.80   11.70
  -3   4  -3   43.00    9.30
  -3   4  -3   37.90   16.80
   3   4   3   21.70    7.90
  -3   4  -3   34.40   12.50
   3   4   3   16.00   10.10
  -4  -4  -3  211.18   20.20
  -4  -4  -3  186.18   21.10
  -4  -4  -3  174.68   19.80
  -4  -4  -3  201.08   15.20
  -4  -4  -3  197.68   21.10
  -4   4  -3  178.08   21.50
  -4   4  -3  209.18   17.40
   4   4   3  163.08   18.80
  -4   4  -3  188.08   20.30
  -4   4  -3  197.28   23.10
   4   4   3  193.88   21.10
   4   4   3  188.88   16.90
   4   4   3  143.19   26.70
  -5  -4  -3   35.80   12.50
  -5  -4  -3   26.40   10.40
  -5  -4  -3   22.50   10.40
   5   4   3   27.50    8.90
   5   4   3   31.00   11.70
  -5   4  -3   37.80   13.20
   5   4   3  -11.40   19.50
  -5   4  -3   30.50   12.70
   5   4   3   33.80   10.80
  -5   4  -3   39.90   12.80
  -5   4  -3   48.40   12.10
  -6  -4  -3  828.22   38.40
  -6  -4  -3  813.22   39.50
  -6  -4  -3  811.82   41.80
  -6   4  -3  808.02   38.70
  -6   4  -3  749.82   40.30
  -6   4  -3  835.82   41.60
   6   4   3  755.82   37.30
   6   4   3  818.42   43.30
  -6   4  -3  803.02   38.70
   6   4   3  787.02   37.50
  -7  -4  -3   63.19   12.50
  -7  -4  -3   66.39   13.20
  -7  -4  -3   44.60   11.80
  -7  -4  -3   25.30    8.30
  -7   4  -3   26.70   12.20
   7   4   3   47.60   25.90
   7   4   3   43.20   14.40
  -7   4  -3   54.99   11.60
  -7   4  -3   48.00   11.30
  -7   4  -3   34.60   13.20
   7   4   3   38.90   10.60
  -8  -4  -3   29.60    9.10
  -8  -4  -3   25.80   12.80
  -8  -4  -3   26.70   10.20
  -8  -4  -3   13.80    8.60
  -8   4  -3   35.00   10.80
   8   4   3   12.00   11.20
  -8   4  -3   25.10   12.30
   8   4   3   16.60    7.50
   8   4   3   -5.70   29.70
  -8   4  -3   38.80   13.00
  -8   4  -3   29.40   10.80
  -9  -4  -3   48.70   12.80
  -9  -4  -3   97.69   19.90
  -9  -4  -3   74.79   14.30
  -9  -4  -3   74.39   15.50
  -9   4  -3   79.69   17.00
   9   4   3   67.29   17.20
  -9   4  -3   26.60   14.50
   9   4   3  -35.30   34.80
   9   4   3   56.89   12.60
 -10  -4  -3    9.90    7.40
 -10  -4  -3    4.40    8.20
 -10  -4  -3    8.30    6.60
 -10   4  -3    4.00   11.10
  10   4   3    5.60    6.20
 -10   4  -3   14.10   15.70
 -10   4  -3    3.30    8.00
  10   4   3    9.30    9.40
 -11  -4  -3   13.90    8.90
 -11  -4  -3    6.80   10.50
 -11   4  -3   19.40   12.10
  11   4   3   24.90   13.70
  11   4   3   16.40    9.60
 -11   4  -3   12.70   11.00
 -12  -4  -3    9.50    6.30
 -12  -4  -3   16.10    9.00
 -12   4  -3  -11.30    9.70
 -12   4  -3    4.20   10.20
  12   4   3   19.30   13.00
  12   4   3   11.50    9.20
 -13  -4  -3   54.89   11.00
 -13  -4  -3   42.40    9.90
 -13   4  -3   40.40   10.80
 -13   4  -3   34.90    9.90
  13   4   3   58.69   14.00
  13   4   3   32.10    9.40
 -14  -4  -3   22.70    7.80
 -14   4  -3   36.40    7.80
  14   4   3   25.90    7.20
 -13  -5   3   61.79   10.40
  13   5  -3   61.49    8.90
 -13   5   3   35.30    9.30
 -13   5   3   64.19   10.90
 -12  -5   3    1.00    8.00
 -12  -5   3  -16.60   10.40
 -12  -5   3   -2.50    5.30
 -12   5   3   12.40   12.10
  12   5  -3   -2.00   15.50
 -12   5   3    7.30    9.00
  12   5  -3    8.50    8.50
 -11  -5   3   -3.10    6.90
 -11  -5   3    7.00   11.20
 -11  -5   3   -7.30    6.80
 -11  -5   3   -3.20    8.40
  11   5  -3    4.80    7.00
 -11   5   3   -5.00   10.00
  11   5  -3   -6.90    9.30
 -11   5   3  -12.00    9.20
 -10  -5   3    6.60    8.00
 -10  -5   3   -4.60    8.00
 -10  -5   3    3.10    7.90
 -10  -5   3    0.60    7.60
 -10   5   3    1.00   11.10
  10   5  -3    6.70    7.20
  10   5  -3   13.00   12.10
 -10   5   3    6.50    7.60
 -10   5   3   -1.20   20.30
  -9  -5   3   26.10   10.70
  -9  -5   3   34.90   12.80
   9  -5  -3   17.10   10.70
  -9  -5   3   24.20    8.50
  -9  -5   3   31.00   10.70
   9   5  -3   36.10   27.50
   9   5  -3   29.40    8.70
  -9   5   3   55.99   34.10
  -9   5   3   29.70   10.20
  -9   5   3   42.00   11.10
  -8  -5   3   89.59   17.70
  -8  -5   3   94.09   17.80
   8  -5  -3   44.50   13.50
  -8  -5   3   48.40   14.70
  -8  -5   3   74.69   13.50
  -8   5   3   67.19   14.70
  -8   5   3   82.29   25.70
   8   5  -3   86.49   15.40
   8   5  -3   88.39   15.90
   8   5  -3   85.19   13.90
  -8   5   3   76.59   15.40
   7  -5  -3   12.80   10.80
  -7  -5   3   22.00    8.00
   7  -5  -3   40.20   11.30
   7   5  -3   13.40   13.40
   7   5  -3   29.20   11.80
  -7   5   3   21.00   16.10
   7   5  -3   11.60   14.80
  -7   5   3   20.60   44.40
  -6  -5   3  129.39   16.00
  -6  -5   3  154.78   15.30
   6  -5  -3  132.59   15.20
  -6  -5   3  142.69   17.80
  -6  -5   3  135.29   16.20
   6  -5  -3  144.79   18.60
   6   5  -3  130.79   19.80
  -6   5   3  117.49   21.00
   6   5  -3  146.79   15.30
   6   5  -3  117.49   20.60
  -6   5   3  127.49   16.80
   6   5  -3  148.89   20.30
  -6   5   3   93.09   32.80
   6   5  -3   95.29   18.70
  -5  -5   3   13.70   10.30
  -5  -5   3  -19.10   10.10
   5  -5  -3   -1.80    8.60
  -5  -5   3  -10.00    9.70
   5  -5  -3   10.80    8.80
  -5  -5   3    9.80    8.60
   5   5  -3    7.00   12.30
  -5   5   3   -8.50   28.20
   5   5  -3    8.20   14.60
   5   5  -3    8.60    6.90
   5   5  -3   12.40    9.60
  -5   5   3    0.10    8.00
  -5   5   3   14.90    9.30
   5   5  -3    6.10   11.60
  -4  -5   3    8.20   11.40
  -4  -5   3   28.40   11.10
  -4  -5   3   13.60    7.20
   4  -5  -3   14.10    9.40
   4  -5  -3   32.10    9.40
  -4  -5   3   10.80   10.90
   4   5  -3   20.50    7.00
  -4   5   3   10.90   11.50
   4   5  -3   17.80    8.20
  -4   5   3   30.40   19.90
   4   5  -3   -1.90   11.70
  -4   5   3   24.70   13.60
   4   5  -3   26.60   13.90
   4   5  -3   15.00   27.60
  -3  -5   3   27.10   12.70
  -3  -5   3   30.20    8.00
   3  -5  -3   12.60   13.20
  -3  -5   3   25.80   11.90
   3  -5  -3   29.10    9.00
   3   5  -3   23.90    6.50
   3   5  -3   33.90    9.10
  -3   5   3   30.80   13.30
   3   5  -3   84.89   42.40
  -3   5   3   20.20   13.40
   3   5  -3   40.10   14.40
  -3   5   3   11.70   26.50
   2  -5  -3   64.69   11.70
   2  -5  -3  100.09   17.40
  -2  -5   3  115.79   19.00
  -2  -5   3   56.59   14.80
  -2  -5   3   47.80   14.60
   2  -5  -3   73.89   16.50
   2   5  -3   53.09   10.90
  -2   5   3   94.99   16.80
  -2   5   3   84.19   20.50
  -2   5   3   65.69   12.10
   2   5  -3  103.29   16.60
   2   5  -3    6.40   48.70
   2   5  -3   94.29   16.60
  -2   5   3   64.09   14.40
  -1  -5   3  506.25   26.10
   1  -5  -3  473.35   30.70
   1  -5  -3  571.94   32.60
   1  -5  -3  555.14   26.60
   1  -5  -3  545.05   34.30
   1   5  -3  567.44   31.50
  -1   5   3  569.14   34.40
  -1   5   3  535.15   23.90
   1   5  -3  526.95   70.49
   1   5  -3  570.04   32.00
  -1   5   3  561.94   46.10
   0  -5  -3   11.20   10.80
   0  -5  -3   -5.60    6.40
   0  -5  -3    6.10   13.50
   0  -5  -3    6.60   10.40
   0   5  -3    7.30    8.70
   0   5  -3   16.80    8.10
   0   5   3  -10.60    7.20
   0   5   3    1.50   12.10
   0   5   3   -2.40   20.20
   0   5  -3  -12.50   22.10
  -1  -5  -3   61.69   11.80
  -1  -5  -3   62.29   12.40
  -1  -5  -3   53.49   13.00
   1   5   3   78.59   16.10
   1   5   3   42.30    8.90
  -1   5  -3   71.49   15.00
   1   5   3   32.70   16.80
  -1   5  -3   70.09   15.10
  -1   5  -3   82.49   15.90
  -2  -5  -3  421.36   25.30
   2  -5   3  411.16   25.20
  -2  -5  -3  429.86   24.00
  -2  -5  -3  450.75   39.30
  -2  -5  -3  413.76   27.90
   2   5   3  367.66   29.00
   2   5   3  413.36   29.10
  -2   5  -3  395.46   27.60
  -2   5  -3  424.56   27.60
   2   5   3  406.06   23.50
  -2   5  -3  431.76   27.40
  -3  -5  -3   95.29   18.70
  -3  -5  -3   49.30    9.70
  -3  -5  -3   70.39   16.70
  -3  -5  -3   43.20   11.80
   3   5   3   50.69   12.40
  -3   5  -3   72.19   13.50
  -3   5  -3   59.19   12.70
   3   5   3   72.09   13.30
   3   5   3   43.80   14.80
  -3   5  -3   69.19   14.20
   3   5   3   37.00   14.90
  -4  -5  -3   32.70   14.20
  -4  -5  -3   21.50   10.20
  -4  -5  -3   26.40    8.20
  -4  -5  -3   26.10   11.30
  -4   5  -3   24.40   13.00
   4   5   3   -3.20   14.60
  -4   5  -3   13.90   11.90
  -4   5  -3   32.80    8.80
   4   5   3   22.70    8.70
  -4   5  -3   21.20   14.10
   4   5   3   20.50    8.60
  -5  -5  -3   22.60   11.10
  -5  -5  -3   16.10   11.50
  -5  -5  -3   32.30    8.60
  -5  -5  -3    5.30   12.10
   5   5   3   21.00   13.20
   5   5   3   40.90    9.50
  -5   5  -3    4.10    9.00
  -5   5  -3    9.50   12.80
  -6  -5  -3  323.57   24.30
  -6  -5  -3  323.67   26.90
  -6  -5  -3  312.87   20.60
  -6  -5  -3  306.07   22.90
   6   5   3  269.67   22.30
   6   5   3  340.87   28.80
  -6   5  -3  306.17   26.00
  -6   5  -3  334.07   26.00
  -6   5  -3  284.87   23.20
  -6   5  -3  318.17   21.50
   6   5   3  273.87   21.00
  -7  -5  -3   38.30   13.90
  -7  -5  -3   12.20    8.20
  -7  -5  -3   27.70   10.30
  -7  -5  -3   17.80    8.90
   7   5   3   11.80    7.90
   7   5   3    8.40   13.10
  -7   5  -3   15.90   12.30
  -7   5  -3   17.30    9.50
  -7   5  -3   17.70    8.90
  -7   5  -3   21.80   14.50
  -8  -5  -3  173.58   15.20
  -8  -5  -3  148.69   21.20
  -8  -5  -3  143.79   16.00
  -8  -5  -3  167.68   15.80
  -8   5  -3  136.69   19.60
  -8   5  -3  192.08   17.40
  -8   5  -3  164.88   22.70
   8   5   3  142.19   22.00
   8   5   3  163.88   16.80
  -8   5  -3  155.08   20.10
  -9  -5  -3   14.80    9.30
  -9  -5  -3   21.30   11.60
  -9  -5  -3   10.40    7.00
  -9  -5  -3  -15.30   22.40
  -9   5  -3   40.20   12.10
  -9   5  -3    3.40   20.00
   9   5   3   19.30    8.50
  -9   5  -3   16.40   11.10
   9   5   3   29.60   23.30
  -9   5  -3    0.90   11.60
 -10  -5  -3    9.10    8.30
 -10  -5  -3    6.50    6.10
 -10  -5  -3   -8.20   11.10
  10   5   3    8.00    9.60
 -10   5  -3  -20.20   15.90
 -10   5  -3    3.60    6.80
  10   5   3    8.70    7.80
 -11  -5  -3   49.70    8.80
 -11  -5  -3   31.60    9.10
 -11   5  -3   20.30    9.90
  11   5   3   -3.10   11.50
  11   5   3   50.59    9.10
 -10  -6   3   11.40   10.70
 -10  -6   3    3.30   10.80
 -10  -6   3    2.10    5.70
 -10   6   3   21.00   12.60
  10   6  -3    4.70    4.90
  -9  -6   3   -6.40    7.60
  -9  -6   3   -2.00    4.90
  -9  -6   3   -5.50    4.40
  -9  -6   3   -9.30    5.90
  -9   6   3    6.60    6.00
  -9   6   3   10.00    5.50
  -9   6   3    7.00    6.70
   9   6  -3    8.80    4.00
  -8  -6   3   18.20   10.40
  -8  -6   3    5.00   11.50
  -8  -6   3   18.60    6.00
  -8  -6   3    2.20    7.90
   8   6  -3   15.90    5.70
  -8   6   3   26.80   10.10
  -8   6   3   11.50    7.40
  -8   6   3   23.60   19.90
  -7  -6   3  -10.30   10.00
  -7  -6   3    8.70    9.00
  -7  -6   3    6.70    6.80
  -7  -6   3    2.90    5.50
   7  -6  -3   15.00    7.80
  -7   6   3    5.60    7.60
   7   6  -3  -32.70   15.10
  -7   6   3    3.10   30.60
  -7   6   3   14.80    7.10
   7   6  -3    2.20    5.20
  -6  -6   3   23.40   13.50
   6  -6  -3   16.80    7.90
  -6  -6   3   29.00   12.70
  -6  -6   3   14.80    9.10
  -6  -6   3   11.80    7.20
  -6   6   3  -28.00   34.40
   6   6  -3   14.10   19.40
   6   6  -3   11.00    6.70
  -6   6   3   22.30   12.10
   6   6  -3   11.70   10.40
  -6   6   3    8.50    7.80
   5  -6  -3   42.50   12.50
  -5  -6   3   24.20   10.10
  -5  -6   3   36.50    8.30
  -5  -6   3   32.30   16.70
  -5  -6   3   19.30    9.50
   5  -6  -3   15.90   13.80
  -5   6   3   12.80   37.60
  -5   6   3    8.60   11.10
   5   6  -3   24.10   11.50
  -5   6   3   53.89   17.10
   5   6  -3    2.90   26.50
  -4  -6   3   19.10   11.00
  -4  -6   3   34.40   10.60
   4  -6  -3   26.20    9.30
  -4  -6   3   27.80    7.90
  -4  -6   3   47.20   17.30
   4  -6  -3   29.50   23.30
   4   6  -3   27.50   11.90
  -4   6   3   23.20   26.80
  -4   6   3   23.60    9.70
   4   6  -3   29.30   20.20
  -4   6   3   15.20   11.80
   3  -6  -3   -7.60    8.20
  -3  -6   3   16.70   21.60
  -3  -6   3    8.10    6.80
   3  -6  -3    5.60   11.30
  -3  -6   3   22.30   18.10
  -3  -6   3    6.50    9.40
  -3   6   3    7.70   12.70
  -3   6   3   11.10   39.10
  -3   6   3    3.10    8.20
   3   6  -3   -6.90   18.60
   3   6  -3   -3.40   10.30
   3   6  -3  -27.40   30.80
   2  -6  -3  543.45   26.10
  -2  -6   3  555.04   30.90
   2  -6  -3  546.75   29.80
  -2  -6   3  534.05   25.80
   2   6  -3  491.85   31.30
   2   6  -3  519.05   44.30
  -2   6   3  521.65   62.99
   2   6  -3  462.75   51.09
   1  -6  -3    2.40   11.80
  -1  -6   3   14.10    7.30
  -1  -6   3   25.60   11.80
   1  -6  -3    2.30    6.80
   1   6  -3   17.10   23.00
   1   6  -3   38.10   32.70
  -1   6   3    9.30    8.40
   1   6  -3    1.00    7.50
  -1   6   3   15.60   25.30
   0  -6   3   43.60    8.40
   0  -6  -3   25.40   10.40
   0  -6   3   10.50   13.50
   0  -6  -3   35.50    8.40
   0  -6  -3   25.10   10.70
   0   6  -3   31.40   24.60
   0   6   3   53.29   11.00
   0   6  -3   37.60   13.50
   0   6   3   37.90   25.00
   0   6  -3   31.70   16.30
   1  -6   3   11.10    8.90
  -1  -6  -3   15.40   10.00
  -1  -6  -3    9.50    7.00
  -1  -6  -3   -5.30    8.60
  -1   6  -3    3.60   19.90
   1   6   3    4.30   11.60
   1   6   3    3.10   28.40
  -1   6  -3  -48.10   37.50
  -1   6  -3   19.30   12.30
  -2  -6  -3  398.86   24.20
  -2  -6  -3  385.26   21.80
   2  -6   3  361.86   21.10
  -2  -6  -3  351.46   24.10
  -2   6  -3  386.46   25.40
   2   6   3  380.56   17.90
  -2   6  -3  350.36   35.30
   2   6   3  381.96   29.10
   2   6   3  374.06   24.80
  -3  -6  -3    9.80    7.60
  -3  -6  -3    7.00    6.20
  -3  -6  -3   -3.70    8.60
  -3   6  -3   15.60   15.50
  -3   6  -3    4.50    8.20
   3   6   3   13.10   10.60
   3   6   3   10.20    5.80
   3   6   3  -21.10   22.80
  -4  -6  -3   17.60    7.90
  -4  -6  -3   20.40    7.30
  -4  -6  -3   16.30    8.50
  -4   6  -3   21.30    9.20
  -4   6  -3   20.70   14.10
  -4   6  -3   15.30   17.80
   4   6   3   10.30    6.30
   4   6   3   31.20   14.50
  -5  -6  -3   14.90    6.40
  -5  -6  -3    9.40    6.70
  -5  -6  -3   15.50    6.00
  -5   6  -3    4.50   26.90
   5   6   3   17.80   11.20
   5   6   3    9.20    8.70
  -5   6  -3   -3.40    7.10
  -6  -6  -3   43.80    9.50
  -6  -6  -3   59.19   10.10
  -6  -6  -3   64.49   13.40
  -6   6  -3   55.09   20.10
   6   6   3   69.59    9.70
  -6   6  -3   62.39   12.20
  -7  -6  -3    6.60    7.30
  -7  -6  -3    0.20    6.70
  -7  -6  -3   13.30    6.50
   7   6   3   10.40    4.60
  -7   6  -3   -3.70    7.00
  -7   6  -3   -0.80   18.00
  -8  -6  -3   30.10    6.20
   8   6   3   45.50    8.30
  -8   6  -3    9.60    8.30
  -8   6  -3   12.90   15.20
  -2  -7   3    2.20    4.70
   2  -7  -3    0.00    6.00
   2   7  -3    5.40   14.50
  -1  -7   3   32.20    8.30
   1  -7  -3   51.59   10.60
   1  -7  -3   39.40    7.80
  -1  -7   3   39.80    6.40
  -1   7   3   43.30    8.70
   1   7  -3    2.10   18.30
   0  -7   3   48.20   14.50
   0  -7  -3   42.00    7.40
   0  -7   3   29.00    7.20
   0  -7  -3   37.70    7.40
   0   7  -3   33.50   10.30
   0   7   3   20.00    5.70
   0   7  -3   -0.30   19.70
   0   7   3   37.30    8.50
  19   0  -4   -7.00    5.70
  19   0  -4    8.50   10.40
  19   0  -4    1.40    6.00
 -19   0   4    0.70   14.10
  18   0  -4   21.20    9.60
  18   0  -4   33.10   11.80
  18   0  -4   29.10    6.90
  17   0  -4   -3.10    7.50
  17   0  -4    5.50   11.70
  17   0  -4   -6.20    7.60
  17   0  -4    3.20    7.10
  16   0  -4  -14.20   21.50
  16   0  -4   14.40    6.60
  16   0  -4   13.00    8.90
  16   0  -4  -15.60   15.40
  16   0  -4   -4.60   12.10
  16   0  -4   10.70    6.90
 -16   0   4   -9.00   13.40
  15   0  -4   -4.60    9.90
  15   0  -4   11.40    9.20
  15   0  -4   21.10   14.90
  15   0  -4   13.50   18.20
 -15   0   4   25.80   17.20
  15   0  -4    2.30    6.50
  15   0  -4    5.30    9.00
  14   0  -4  344.77   24.70
  14   0  -4  332.97   31.50
  14   0  -4  381.66   23.30
 -14   0   4  366.86   30.00
  14   0  -4  394.06   32.90
  14   0  -4  411.76   29.60
  14   0  -4  405.46   22.40
  13   0  -4   -4.10    5.50
  13   0  -4    1.30   11.40
 -13   0   4   -9.00    7.80
  13   0  -4    7.30    6.50
  13   0  -4    2.40   10.00
  13   0  -4   11.00    9.60
 -13   0   4   22.90   14.00
 -13   0   4    7.10   13.20
  12   0  -4  184.68   21.40
  12   0  -4  141.29   16.20
  12   0  -4  165.28   21.40
  12   0  -4  129.89   12.50
 -12   0   4  132.49   26.80
 -12   0   4  135.69   16.90
  12   0  -4  157.48   17.50
  12   0  -4  152.78   18.00
  11   0  -4   -6.10    6.30
  11   0  -4    0.40    4.90
 -11   0   4    9.90    7.90
  11   0  -4    3.70    4.60
 -11   0   4    7.80   10.00
  11   0  -4   -0.50    8.30
 -10   0   4   83.79   14.20
  10   0  -4  116.99   10.40
  10   0  -4  131.79   16.20
 -10   0   4  134.59   16.90
  10   0  -4  125.99   16.10
   9   0  -4    0.30    4.30
   9   0  -4    4.50    7.30
   9   0  -4    2.90    7.00
   8   0  -4 1498.25   57.59
   8   0  -4 1466.15   49.60
  -8   0   4 1413.16   57.89
   8   0  -4 1430.36   56.49
   7   0  -4    4.40    4.20
   6   0  -4  223.48   15.40
   6   0  -4  209.28   14.90
   5   0  -4    1.00    4.90
   5   0  -4    3.80    5.40
   4   0  -4    0.40    5.50
   4   0  -4    0.30    4.80
   3   0  -4    3.10    4.90
   3   0  -4   -0.80    4.30
   1   0  -4   -0.80    3.20
   1   0  -4   -0.40    3.50
  -1   0  -4    3.00    3.30
  -1   0  -4    4.10    4.20
  -2   0  -4 1990.30   65.09
  -3   0  -4    5.20    4.40
   3   0   4    0.60    4.30
   4   0   4   18.10    6.00
   4   0   4   18.00    5.20
  -4   0  -4   20.30    5.20
   5   0   4    4.30    4.80
   5   0   4   -5.20    4.30
  -6   0  -4  168.38   16.20
   6   0   4  168.78   12.90
   6   0   4  137.69   12.10
   6   0   4  188.08   15.40
   7   0   4   -1.80    5.50
  -7   0  -4   -6.10    6.90
   7   0   4   -5.50    5.40
   7   0   4    1.60    6.40
   7   0   4   -8.50    4.80
   8   0   4 2146.79   71.69
   8   0   4 2177.38   76.49
  -8   0  -4 2040.10   77.59
  -8   0  -4 2112.39   78.29
   8   0   4 2097.99   80.99
   8   0   4 2176.98   80.89
   9   0   4    5.30    8.10
   9   0   4   -2.80    5.10
  -9   0  -4   -0.70    9.20
   9   0   4   -2.40    9.90
  -9   0  -4   -1.60    8.10
   9   0   4   23.90   11.30
   9   0   4    6.10    6.40
  10   0   4   68.49   13.20
 -10   0  -4   53.09   12.60
  10   0   4   65.69   14.50
  10   0   4   59.59   12.00
  10   0   4   54.49   11.70
  10   0   4   50.29    8.50
  10   0   4   45.70   13.50
 -10   0  -4   48.90   12.80
  11   0   4  -18.50    9.00
  11   0   4   -2.90   11.00
 -11   0  -4   -4.70    9.90
  11   0   4   -3.50   10.70
 -11   0  -4   -0.30   10.60
  11   0   4   -6.70    9.90
  11   0   4    9.70   11.90
  11   0   4    0.10    6.30
  12   0   4  463.55   37.30
  12   0   4  409.26   27.40
 -12   0  -4  459.05   29.90
 -12   0  -4  418.66   30.10
  12   0   4  468.65   31.10
  12   0   4  457.25   28.10
  12   0   4  483.15   25.10
  13   0   4   -6.60   15.50
 -13   0  -4    1.30   10.70
 -13   0  -4   10.90   12.10
  13   0   4  -13.80   15.50
  13   0   4    0.40    9.60
  13   0   4   14.70   13.20
  14   0   4   20.80   10.20
  14   0   4    7.40    7.40
  14   0   4  -10.00   20.70
  14   0   4   15.70   34.90
 -14   0  -4   -2.50    7.80
  14   0   4    0.80   15.60
 -15   0  -4   -1.10    6.70
  15   0   4   31.40   19.50
  15   0   4   -5.30    7.00
  15   0   4    3.70    6.00
  16   0   4    8.60    5.40
 -16   0  -4    7.20    7.20
 -16   0  -4    4.80    8.40
  16   0   4    7.70    5.50
 -17   0  -4    1.60    7.90
 -17   0  -4    1.20    7.70
  17   0   4    5.40    4.80
  17   0   4   -4.00    5.90
  19  -1  -4   28.50    7.00
  19  -1  -4   23.80    8.70
  19   1  -4   39.60    8.30
  19   1  -4   31.50    8.60
  18  -1  -4   35.10   15.30
  18  -1  -4   41.30    8.70
  18  -1  -4   28.00    7.90
  18  -1  -4   57.59    9.10
  18   1  -4   36.60   11.60
  18   1  -4   49.99    9.30
 -18   1   4   58.99   12.80
  18   1  -4   41.30    8.40
  17  -1  -4  228.78   19.10
  17  -1  -4  229.28   18.70
  17  -1  -4  254.77   17.60
  17  -1  -4  257.67   35.60
  17   1  -4  335.17   31.60
 -17   1   4  235.98   21.30
 -17   1   4  283.67   26.10
  17   1  -4  234.28   16.90
  17   1  -4  262.07   18.80
  17   1  -4  241.78   17.50
 -16  -1   4   12.20   14.40
  16  -1  -4   10.20   31.30
  16  -1  -4   -0.90    6.00
  16  -1  -4    9.60    7.10
  16  -1  -4   -4.60   17.60
  16  -1  -4    2.90    8.70
  16  -1  -4   15.60   12.60
  16   1  -4    3.80    8.50
 -16   1   4   18.30   13.20
  16   1  -4   20.20    9.00
  16   1  -4   -3.80   18.70
  16   1  -4   23.90    9.70
  16   1  -4   10.00    8.30
 -16   1   4   25.00   12.10
  15  -1  -4   30.50   12.80
  15  -1  -4   17.50   10.10
  15  -1  -4   21.50   13.20
 -15  -1   4   32.00   14.20
  15  -1  -4   25.90    7.90
  15  -1  -4   40.20   17.30
  15   1  -4   33.20   10.00
  15   1  -4   37.00   10.00
  15   1  -4   28.50    8.30
  15   1  -4   24.20   11.80
  15   1  -4   35.50   25.30
 -15   1   4   24.90   17.50
  15   1  -4   21.30   17.30
  14  -1  -4   93.59   19.80
  14  -1  -4   50.89   20.20
  14  -1  -4  125.09   13.30
 -14  -1   4   73.09   16.10
  14  -1  -4  121.39   20.10
 -14  -1   4  110.49   20.70
  14  -1  -4  113.19   18.50
  14  -1  -4   87.09   17.90
  14   1  -4  141.49   17.50
  14   1  -4  217.28   50.69
 -14   1   4   79.39   16.60
  14   1  -4  120.89   16.20
  14   1  -4  111.99   19.90
  14   1  -4  119.79   22.20
  14   1  -4  118.99   18.40
  14   1  -4  134.69   14.40
 -13  -1   4   -5.70    9.80
  13  -1  -4   -4.90    5.60
  13  -1  -4   -3.80   10.20
  13  -1  -4   -7.00    9.80
  13  -1  -4    1.20    8.20
  13  -1  -4    7.10   12.00
  13   1  -4    3.50    6.20
 -13   1   4    5.80   11.10
  13   1  -4    6.30    8.20
  13   1  -4    4.70    8.50
  13   1  -4  -24.20   15.10
  13   1  -4    5.90    8.00
  13   1  -4  -12.90   13.40
  13   1  -4   -6.80   11.20
 -12  -1   4  535.75   28.10
  12  -1  -4  510.25   24.90
  12  -1  -4  549.65   29.50
 -12  -1   4  503.45   29.20
 -12  -1   4  522.45   30.50
  12  -1  -4  504.45   33.60
  12  -1  -4  439.76   27.70
  12  -1  -4  494.95   32.60
  12   1  -4  579.34   36.80
  12   1  -4  496.85   30.40
 -12   1   4  466.65   32.10
  12   1  -4  500.25   27.80
 -12   1   4  517.15   29.70
  12   1  -4  510.55   24.70
  12   1  -4  433.26   33.10
  12   1  -4  506.15   26.60
 -12   1   4  532.65   26.90
  12   1  -4  506.85   35.90
 -11  -1   4  117.29   16.80
 -11  -1   4  123.59   13.70
  11  -1  -4  149.69   19.40
  11  -1  -4  107.69   15.40
  11  -1  -4  109.19   10.90
  11  -1  -4  132.49   18.90
 -11  -1   4   92.19   14.60
  11   1  -4  111.99   15.00
 -11   1   4  107.99   19.20
 -11   1   4  139.49   14.70
  11   1  -4   84.49   14.30
  11   1  -4  104.59   17.80
  11   1  -4  115.79   19.30
  11   1  -4  118.29   11.40
  11   1  -4  115.69   19.00
  11   1  -4  110.79   15.30
 -10  -1   4  129.69   16.30
 -10  -1   4  123.19   17.10
  10  -1  -4  131.29   11.00
  10  -1  -4  132.29   15.40
  10  -1  -4  123.09   14.90
  10   1  -4  132.79   18.40
  10   1  -4  109.39   19.60
  10   1  -4  131.39   12.40
 -10   1   4  107.49   18.80
  10   1  -4  160.38   15.00
 -10   1   4  131.39   14.50
  10   1  -4  136.49   17.80
   9  -1  -4  613.14   31.70
  -9  -1   4  657.43   31.20
   9  -1  -4  657.23   26.70
   9  -1  -4  680.53   33.20
   9   1  -4  655.43   26.90
   9   1  -4  706.63   36.20
   9   1  -4  672.53   36.20
   9   1  -4  665.83   31.20
   8  -1  -4   26.70    8.80
  -8  -1   4   25.40    9.20
   8  -1  -4   38.80    8.10
   8  -1  -4   25.10    5.60
   8   1  -4   40.00    6.20
   8   1  -4   26.20   10.00
   8   1  -4   32.20    9.60
  -8   1   4   29.40    9.40
   8   1  -4   26.60    7.20
   7  -1  -4   -0.30    5.20
   7  -1  -4    4.40    5.30
   7   1  -4    0.30    6.70
   7   1  -4    3.40    4.30
   7   1  -4    2.10    6.20
  -7   1   4    5.20    7.10
   6  -1  -4  115.39   11.10
   6  -1  -4  132.29   11.00
   6   1  -4  122.29   12.70
   6   1  -4  129.29   13.50
   6   1  -4  127.99   10.40
   5  -1  -4 1015.00   37.80
   5  -1  -4  947.21   36.80
   5   1  -4  948.51   38.80
   5   1  -4 1008.20   39.10
   4  -1  -4 1202.08   44.70
   4  -1  -4 1229.28   44.70
   4   1  -4 1259.37   46.20
   4   1  -4 1383.56   49.99
   3  -1  -4 3134.29   97.69
   3  -1  -4 3017.10   97.29
   3   1  -4 2936.61   97.59
   3   1  -4 3000.40   97.59
   2  -1  -4  183.98   11.90
   2  -1  -4  189.28   11.50
   2   1  -4  195.18   11.10
   2   1  -4  185.68   10.90
   1  -1  -4 1209.18   44.40
   1  -1  -4 1245.58   43.30
   1   1  -4 1223.18   41.00
   0  -1  -4    2.00    4.60
   0  -1  -4    5.70    4.30
   0   1   4    2.60    4.80
   1  -1   4  145.09    7.90
  -1  -1  -4  163.28   11.70
  -1  -1  -4  158.38   11.20
   1   1   4  160.08   11.00
  -2  -1  -4   82.69    9.40
  -2  -1  -4   71.29    7.70
   2  -1   4   73.79    5.70
   2   1   4   72.89    8.60
   2   1   4   74.29    9.90
  -3  -1  -4  271.17   16.30
   3  -1   4  282.57   13.20
   3   1   4  270.07   15.00
   3   1   4  278.37   17.60
   4  -1   4  134.09   10.60
   4  -1   4  160.98   10.60
  -4  -1  -4  161.48   12.20
   4   1   4  148.09   11.80
   5  -1   4   37.70    7.90
   5  -1   4   28.00    6.20
  -5  -1  -4   26.20    7.20
   5   1   4   26.10    7.10
   5   1   4   24.80    7.10
   5   1   4   31.10    9.20
   6  -1   4  282.27   17.30
   6  -1   4  276.67   16.20
  -6  -1  -4  266.97   19.10
   6   1   4  290.77   21.60
   6   1   4  272.37   17.80
   6   1   4  272.57   14.80
   6   1   4  295.17   21.50
  -7  -1  -4   44.50   10.30
   7  -1   4   39.30    8.30
   7  -1   4   36.40    8.00
   7   1   4   36.50   10.10
   7   1   4   42.80    7.90
   7   1   4   27.90   10.10
   7   1   4   40.00    9.50
  -7   1  -4   42.30   10.10
   8  -1   4  121.09   13.30
   8  -1   4   96.99   11.70
  -8  -1  -4  106.09   18.80
   8  -1   4  111.19   13.60
   8  -1   4  108.29   13.00
  -8  -1  -4  132.29   16.30
   8   1   4  113.09   14.40
   8   1   4   98.49   15.70
  -8   1  -4  117.89   16.10
  -8   1  -4  114.29   14.30
   8   1   4  112.69   11.00
   8   1   4   78.79   15.50
   8   1   4  126.29   17.60
   9  -1   4  -10.40    8.40
  -9  -1  -4   -3.10    7.70
  -9  -1  -4   -4.30   11.60
   9  -1   4   -2.50    6.10
  -9  -1  -4   -2.00    9.80
   9  -1   4   -0.30    9.10
   9   1   4    1.10    5.50
   9   1   4   -0.50    8.20
   9   1   4   -5.60    8.50
  -9   1  -4   12.90    7.40
   9   1   4    6.90    8.30
   9   1   4   -0.20    8.80
 -10  -1  -4  267.77   23.80
 -10  -1  -4  249.18   24.40
  10  -1   4  287.57   24.20
  10  -1   4  264.77   22.20
  10  -1   4  290.77   17.10
  10  -1   4  270.87   23.70
  10   1   4  263.27   21.60
  10   1   4  243.68   26.20
  10   1   4  271.47   22.80
  10   1   4  285.37   21.00
  10   1   4  263.37   17.40
 -10   1  -4  306.87   22.40
  10   1   4  277.47   27.90
 -11  -1  -4  579.04   35.90
  11  -1   4  627.84   30.20
  11  -1   4  610.54   38.10
  11  -1   4  630.74   37.60
  11  -1   4  646.84   35.60
  11   1   4  638.64   36.50
  11   1   4  637.64   42.20
  11   1   4  661.33   42.60
  11   1   4  654.93   32.90
  11   1   4  631.64   33.60
 -11   1  -4  643.24   34.70
  12  -1   4   26.00   13.00
 -12  -1  -4   26.80   13.20
  12  -1   4    5.30   11.90
 -12  -1  -4   34.20   10.80
  12  -1   4   36.10   15.40
  12  -1   4   47.00    9.10
  12  -1   4   33.10   15.20
 -12   1  -4   30.60   12.30
  12   1   4   17.60    9.60
  12   1   4   19.80   28.20
  12   1   4   29.50   11.30
  12   1   4   41.20   12.10
  12   1   4   25.20   15.60
  12   1   4   31.30    8.50
  13  -1   4   -2.70   10.10
  13  -1   4  -18.00   15.80
  13  -1   4    4.10    7.10
  13  -1   4    5.50   14.50
  13  -1   4  -14.10   18.80
 -13  -1  -4    9.30   10.70
  13   1   4   18.20   10.40
  13   1   4   25.90   17.70
 -13   1  -4   18.50   10.70
  13   1   4   31.50   21.40
  13   1   4   13.60    7.50
 -14  -1  -4   34.60   13.00
 -14  -1  -4   19.70   15.60
  14  -1   4   16.80    9.80
  14  -1   4   42.70   25.00
  14   1   4   26.20    9.90
 -14   1  -4   44.60   10.20
  14   1   4   21.20    8.50
 -14   1  -4   49.40   13.20
  14   1   4   16.70   14.10
 -15  -1  -4  122.89   22.20
  15  -1   4   64.59   11.30
  15  -1   4   78.69   12.30
  15   1   4   87.69   12.30
  15   1   4   84.09   14.50
 -15   1  -4   88.69   16.20
  15   1   4   43.30   17.20
 -15   1  -4   88.79   13.50
  16  -1   4   33.70    7.20
  16  -1   4   32.80    8.10
  16   1   4   20.40    7.70
 -16   1  -4   19.20    8.90
 -16   1  -4   24.00    7.40
  16   1   4   23.20    7.30
  18  -2  -4   10.50    8.70
  18  -2  -4    7.20    5.90
 -18   2   4   18.40    6.80
  18   2  -4   -9.00   13.40
  17  -2  -4    1.60    7.50
 -17  -2   4    3.00   12.40
  17  -2  -4    9.70    7.80
  17  -2  -4   -3.30    9.60
  17  -2  -4  -13.80   14.80
  17   2  -4    5.40   16.30
 -17   2   4    8.30   10.00
  17   2  -4   -8.30    7.40
  17   2  -4   -3.50   10.80
  17   2  -4   -5.00    6.70
  16  -2  -4   18.10   13.50
  16  -2  -4   28.50    9.70
  16  -2  -4   33.40    7.90
 -16  -2   4   49.99   11.10
  16   2  -4   22.10    8.40
  16   2  -4   29.70    8.40
  16   2  -4   24.00   12.90
  16   2  -4   46.10   12.20
 -16   2   4   30.50   10.20
  16   2  -4   33.60   11.20
 -15  -2   4   41.90   10.50
  15  -2  -4   56.19   12.00
 -15  -2   4   61.89   15.20
  15  -2  -4   49.40   14.20
  15  -2  -4   95.49   23.70
  15  -2  -4   65.99   11.30
  15  -2  -4   89.19   17.30
  15   2  -4   48.10   10.50
  15   2  -4   97.49   15.80
  15   2  -4   66.29   13.80
  15   2  -4  144.49   34.80
  15   2  -4   58.69   14.70
 -15   2   4   79.39   13.80
  14  -2  -4   32.30   12.40
 -14  -2   4   22.60   10.00
  14  -2  -4   30.20   12.60
  14  -2  -4   46.50    9.80
  14  -2  -4   63.89   20.60
  14  -2  -4   33.40   12.00
  14  -2  -4   53.79   14.30
 -14  -2   4   39.70   13.70
 -14   2   4   30.40   13.60
  14   2  -4   51.79   11.80
  14   2  -4   46.20   10.30
  14   2  -4   33.50    9.50
  14   2  -4   10.60   37.70
  14   2  -4   48.50   12.00
  14   2  -4   19.60   20.00
  14   2  -4   36.60    9.50
  13  -2  -4  280.47   26.30
  13  -2  -4  297.67   29.10
 -13  -2   4  364.66   24.20
  13  -2  -4  326.77   19.30
  13  -2  -4  316.17   26.50
 -13  -2   4  317.47   24.20
 -13   2   4  316.47   27.70
  13   2  -4  332.17   22.20
  13   2  -4  216.78   32.30
  13   2  -4  342.17   26.50
  13   2  -4  306.47   44.40
  13   2  -4  343.47   26.60
  13   2  -4  340.67   20.00
  13   2  -4  317.37   20.80
 -13   2   4  294.67   30.60
  12  -2  -4  135.29   21.00
  12  -2  -4  113.59   12.10
  12  -2  -4  102.89   15.70
 -12  -2   4  120.39   19.90
  12  -2  -4  115.29   19.60
 -12  -2   4  102.19   17.50
 -12  -2   4  103.09   17.00
  12   2  -4  111.69   14.80
 -12   2   4  102.09   15.80
  12   2  -4  100.59   19.40
  12   2  -4  154.98   22.30
  12   2  -4  116.59   17.60
  12   2  -4  118.49   25.60
  12   2  -4  125.59   15.90
  12   2  -4  108.89   15.20
 -12   2   4  104.49   19.70
 -11  -2   4   19.30    8.60
 -11  -2   4   10.50    6.80
  11  -2  -4   13.70    6.00
  11  -2  -4   15.90   10.70
 -11  -2   4   25.70   11.20
 -11  -2   4    9.10    9.10
  11  -2  -4   11.40    8.00
 -11   2   4   36.00   12.50
  11   2  -4   17.20   16.90
  11   2  -4   30.50   12.80
  11   2  -4   18.10    9.20
  11   2  -4   11.20    9.00
 -11   2   4   17.20   10.90
 -11   2   4   13.40    7.10
  11   2  -4   14.10    7.90
  11   2  -4    7.20    7.40
  11   2  -4   12.70    6.70
 -10  -2   4  280.57   21.90
 -10  -2   4  265.47   21.80
 -10  -2   4  306.17   23.50
  10  -2  -4  295.77   17.10
 -10  -2   4  288.27   22.10
  10  -2  -4  292.67   22.00
 -10  -2   4  326.97   17.60
  10  -2  -4  278.37   20.80
  10   2  -4  291.67   19.70
 -10   2   4  287.27   23.90
  10   2  -4  314.77   17.30
  10   2  -4  271.57   27.80
  10   2  -4  254.77   22.40
 -10   2   4  266.97   20.70
  10   2  -4  255.17   19.00
  10   2  -4  256.17   27.50
  -9  -2   4   -0.30    6.60
  -9  -2   4   11.60    7.50
  -9  -2   4    1.30    8.40
   9  -2  -4   -2.30    6.00
  -9  -2   4   -5.90    5.50
   9  -2  -4   -1.40    5.40
   9  -2  -4    7.90    5.90
   9   2  -4   -5.80    9.80
  -9   2   4   -9.20   10.30
   9   2  -4   -0.10    8.10
   9   2  -4   -2.40    4.00
   9   2  -4   -0.30   11.00
   9   2  -4   -3.80    6.50
   9   2  -4   -6.30    8.50
   8  -2  -4  123.39   13.20
  -8  -2   4  121.69   12.70
   8  -2  -4  121.29   12.20
  -8  -2   4  122.79   11.80
   8  -2  -4  139.39   11.70
   8   2  -4  137.89   17.70
   8   2  -4  121.09   13.20
   8   2  -4  120.69   11.30
   8   2  -4  141.29   17.10
   7  -2  -4  139.89   12.00
   7  -2  -4  140.19   12.10
  -7  -2   4  139.89   11.30
  -7   2   4  138.49   16.00
   7   2  -4  165.48   13.90
   7   2  -4  156.38   16.70
   7   2  -4  151.48   17.00
  -6  -2   4  120.39   10.20
   6  -2  -4  128.99   11.80
   6  -2  -4  139.59   11.10
   6   2  -4  102.89   11.30
   6   2  -4  121.09   14.50
   6   2  -4  154.08   16.80
   5  -2  -4  523.15   24.80
   5  -2  -4  552.94   26.60
  -5  -2   4  565.34   23.40
   5   2  -4  588.94   28.30
   5   2  -4  576.24   28.40
   5   2  -4  562.64   25.10
   4  -2  -4  376.56   19.00
   4  -2  -4  371.66   18.20
   4   2  -4  331.47   17.70
   4   2  -4  359.86   20.00
   3  -2  -4  462.45   20.90
   3  -2  -4  425.76   20.80
   3   2  -4  433.56   19.60
  -3   2   4  459.15   19.80
   3   2  -4  428.46   20.60
   2  -2  -4   34.50    6.70
   2  -2  -4   26.00    6.00
  -2   2   4   27.20    5.90
   2   2  -4   27.50    5.50
  -2   2   4   26.00    7.80
  -1  -2   4  838.72   33.80
   1  -2  -4  831.92   33.50
   1  -2  -4  879.41   34.30
  -1   2   4  854.81   34.70
  -1   2   4  872.51   33.80
  -1   2   4  801.52   32.60
   0  -2  -4  370.16   19.40
   0  -2   4  368.16   17.00
   0  -2  -4  406.06   20.40
   0   2   4  355.96   21.30
   0   2   4  386.26   19.80
   0   2   4  381.56   19.70
  -1  -2  -4   39.80    7.40
   1  -2   4   41.70    4.50
   1   2   4   32.20    8.10
   1   2   4   53.59   10.10
   1   2   4   29.60    8.10
  -2  -2  -4    7.90    6.40
  -2  -2  -4   20.40    6.90
   2  -2   4   13.70    2.30
   2   2   4   21.20    7.60
   2   2   4   12.80    7.20
   2   2   4   10.10    6.80
  -3  -2  -4   66.19   11.60
   3  -2   4   87.99    6.50
  -3  -2  -4  104.89    9.50
  -3  -2  -4   86.89   11.80
   3   2   4   86.99   12.70
   3   2   4   96.29   10.20
   4  -2   4  124.39    8.30
   4  -2   4  121.69    7.50
  -4  -2  -4  137.89   10.60
  -4  -2  -4  151.98   14.50
  -4  -2  -4  146.09   14.50
   4   2   4  123.59   16.00
   4   2   4  137.59   12.00
   4   2   4  133.39   15.70
   4   2   4  149.19   13.60
  -5  -2  -4  381.06   23.20
  -5  -2  -4  416.26   25.20
  -5  -2  -4  409.16   19.40
   5  -2   4  399.96   16.90
   5   2   4  384.86   23.00
   5   2   4  410.16   19.90
   5   2   4  426.16   25.90
   5   2   4  367.36   25.80
  -6  -2  -4  167.58   14.00
  -6  -2  -4  157.18   16.60
  -6  -2  -4  166.48   14.70
   6  -2   4  172.28   12.80
  -6  -2  -4  179.08   16.90
   6  -2   4  173.28   11.30
   6   2   4  177.78   16.20
   6   2   4  138.69   15.60
   6   2   4  144.29   16.50
   6   2   4  211.98   20.80
   6   2   4  159.28   19.50
  -6   2  -4  215.98   21.70
   6   2   4  163.58   13.60
   7  -2   4   10.00    6.30
  -7  -2  -4    5.40    8.50
  -7  -2  -4    3.10   10.10
  -7  -2  -4   13.50    8.20
  -7  -2  -4   -4.30    8.10
  -7  -2  -4    9.50    5.80
   7   2   4   16.70    8.60
  -7   2  -4    9.10    9.40
   7   2   4    9.20    7.40
   7   2   4    7.60    6.10
   7   2   4    1.30    6.50
   7   2   4    9.50   11.10
   7   2   4   11.10    7.90
  -7   2  -4   13.30    9.70
   7   2   4    3.00   10.10
  -8  -2  -4   39.60   12.80
   8  -2   4   19.90    9.70
  -8  -2  -4   27.40    9.90
   8  -2   4   13.40    8.20
   8  -2   4   32.60    9.50
  -8  -2  -4   18.60    9.80
   8   2   4   48.50   12.20
  -8   2  -4   15.90   11.00
   8   2   4   -1.30   11.00
  -8   2  -4   44.70   12.10
   8   2   4   25.40   11.60
   8   2   4   45.10   10.30
   8   2   4   30.10    7.60
   8   2   4   34.20   15.20
   8   2   4   29.80    9.40
  -9  -2  -4  318.57   26.00
   9  -2   4  291.57   22.60
  -9  -2  -4  291.37   24.00
  -9  -2  -4  332.27   28.80
   9  -2   4  317.07   21.20
   9   2   4  289.37   23.50
   9   2   4  246.48   24.50
  -9   2  -4  259.77   26.90
   9   2   4  231.58   23.10
   9   2   4  275.97   30.80
   9   2   4  277.07   19.10
  -9   2  -4  296.27   23.70
   9   2   4  306.37   28.90
   9   2   4  296.37   22.30
  10  -2   4  342.57   25.00
  10  -2   4  349.67   28.70
 -10  -2  -4  417.96   28.90
 -10  -2  -4  390.26   31.30
  10  -2   4  344.17   21.30
 -10  -2  -4  338.97   24.30
  10  -2   4  374.36   26.40
 -10   2  -4  387.06   24.80
 -10   2  -4  373.56   28.70
  10   2   4  389.56   24.60
  10   2   4  364.86   34.10
  10   2   4  422.06   33.10
  10   2   4  380.76   21.50
  10   2   4  378.46   34.00
  10   2   4  408.76   28.70
  11  -2   4  292.97   27.30
 -11  -2  -4  264.67   27.20
  11  -2   4  310.47   26.20
 -11  -2  -4  316.07   26.10
 -11  -2  -4  314.47   27.40
  11  -2   4  313.27   20.30
  11  -2   4  250.97   28.80
 -11   2  -4  337.97   22.70
  11   2   4  465.55   53.49
  11   2   4  319.17   21.50
  11   2   4  313.67   27.00
 -11   2  -4  331.67   26.70
  11   2   4  297.47   33.10
  11   2   4  309.87   22.70
  11   2   4  310.87   27.30
  12  -2   4   -5.60   10.80
  12  -2   4   23.00    9.50
 -12  -2  -4   10.80   11.30
  12   2   4   -1.00   16.50
  12   2   4  -16.70   29.40
 -12   2  -4   18.30   11.60
 -12   2  -4   20.50   11.10
  12   2   4    1.70    8.60
  12   2   4    7.10    7.70
  12   2   4   20.10   11.00
  12   2   4  -34.40   15.50
  13  -2   4  156.28   21.40
 -13  -2  -4  183.28   22.10
  13  -2   4  241.48   26.00
  13  -2   4  153.58   24.10
 -13   2  -4  157.28   18.50
  13   2   4  164.08   15.50
  13   2   4  172.58   17.60
  13   2   4  102.99   25.10
 -13   2  -4  165.58   16.90
  13   2   4  157.18   22.80
  13   2   4  161.48   20.70
 -14  -2  -4  175.28   21.40
  14  -2   4  168.48   15.60
  14  -2   4  142.09   24.10
 -14   2  -4  155.18   15.80
  14   2   4  137.29   13.90
  14   2   4  205.68   35.40
  14   2   4  143.79   15.30
 -14   2  -4  165.68   17.10
 -15  -2  -4   24.90    9.10
  15  -2   4   -1.30    9.70
  15  -2   4   39.50   10.20
 -15   2  -4    1.60    9.90
  15   2   4   20.20    8.30
  15   2   4   22.60    9.20
 -15   2  -4   22.20   10.00
  15   2   4    7.40   15.70
  16  -2   4   57.89   10.70
  16  -2   4   67.19    9.70
 -16   2  -4   62.99   10.20
  16   2   4   49.10   10.10
  17  -3  -4    7.70    6.20
  17  -3  -4    7.00   12.50
 -17  -3   4   -1.70    6.90
  17   3  -4    0.20    9.60
  17   3  -4    6.70    7.10
 -17   3   4   -2.10    8.70
  16  -3  -4   -6.80   10.50
  16  -3  -4    5.30    6.40
 -16  -3   4    6.30    7.50
 -16  -3   4    6.10   13.30
  16  -3  -4   10.20    6.60
  16   3  -4    9.10    7.20
 -16   3   4    6.70   10.70
  16   3  -4   -1.40    9.00
 -15  -3   4   72.19   14.00
 -15  -3   4   46.20   13.00
  15  -3  -4   73.39   11.50
  15   3  -4   55.29   12.00
  15   3  -4   68.69   14.50
 -15   3   4   70.39   13.50
  15   3  -4   77.39   14.10
  14  -3  -4   27.80   12.00
  14  -3  -4   13.30   14.90
 -14  -3   4   29.00    9.90
 -14  -3   4   58.69   12.50
  14  -3  -4   53.19   13.30
 -14   3   4   37.20   11.00
  14   3  -4   22.50    9.10
 -14   3   4   40.50   13.80
  14   3  -4   40.50    9.60
  14   3  -4   38.80   13.60
  13  -3  -4    3.90   14.90
  13  -3  -4   12.00   14.30
 -13  -3   4   -3.00    9.90
 -13  -3   4  -16.80   15.70
  13  -3  -4    3.40    7.20
 -13   3   4    8.10   12.60
  13   3  -4   17.70   23.10
  13   3  -4   -6.10   12.80
  13   3  -4  -11.30    9.90
 -12  -3   4   -1.90   10.60
 -12  -3   4   -3.10    6.20
  12  -3  -4  -30.30   15.20
 -12  -3   4   23.70    9.80
  12  -3  -4   17.80    8.20
  12  -3  -4   -9.30   10.90
 -12  -3   4    3.70    8.60
 -12   3   4   35.80   12.30
  12   3  -4   12.90    8.00
  12   3  -4   -6.60    9.40
 -12   3   4   12.70   12.00
  12   3  -4  -22.50   12.70
  12   3  -4    3.20    7.70
 -11  -3   4   40.00   11.20
  11  -3  -4   59.09   13.80
 -11  -3   4   51.29   11.50
 -11  -3   4   23.80    9.70
  11  -3  -4   43.00    9.20
 -11  -3   4   74.09   13.60
  11  -3  -4   36.40   10.70
  11   3  -4   82.59   14.80
  11   3  -4   74.19   12.00
  11   3  -4   62.29   19.60
 -11   3   4   41.90   12.30
 -11   3   4   48.00   13.80
  11   3  -4   73.99   11.70
  10  -3  -4    9.80    8.00
 -10  -3   4   23.20   10.00
  10  -3  -4   18.00    9.70
 -10  -3   4    9.90    8.30
 -10  -3   4   35.40    9.80
 -10  -3   4   10.60    9.40
  10  -3  -4    4.50    9.10
 -10   3   4   16.30   11.00
  10   3  -4   18.00    9.80
  10   3  -4   28.30   14.60
  10   3  -4   24.10   10.00
  10   3  -4   29.00   11.60
  -9  -3   4  100.39   14.30
  -9  -3   4  126.09   16.40
  -9  -3   4  116.89   17.40
   9  -3  -4  119.59   15.10
  -9  -3   4   94.29   16.30
  -9   3   4   88.19   19.60
  -9   3   4  123.79   19.50
   9   3  -4   90.19   15.20
   9   3  -4  114.49   15.90
   9   3  -4  118.59   16.80
   9   3  -4  103.09   13.30
   9   3  -4  134.49   23.10
  -9   3   4  112.19   17.30
   8  -3  -4    3.80    6.70
   8  -3  -4    7.30    6.80
  -8  -3   4    4.90    5.90
  -8  -3   4   -7.60    8.00
  -8  -3   4    3.90    8.90
   8  -3  -4   16.30    8.30
  -8  -3   4    6.30    7.20
  -8   3   4   12.10   16.80
   8   3  -4   -8.70    6.80
  -8   3   4   -4.50    8.90
   8   3  -4    6.70    5.70
  -8   3   4    7.90   10.30
   8   3  -4    2.00   10.20
   8   3  -4   13.40    7.60
   8   3  -4    0.10    8.60
   7  -3  -4  195.78   15.80
   7  -3  -4  182.18   15.40
  -7  -3   4  215.68   19.20
  -7  -3   4  185.88   13.80
   7  -3  -4  146.49   14.30
  -7  -3   4  206.08   17.10
  -7  -3   4  156.68   17.10
  -7   3   4  172.58   19.70
  -7   3   4  132.99   23.30
   7   3  -4  151.58   17.00
   7   3  -4  188.68   24.30
   7   3  -4  206.58   17.50
   7   3  -4  189.68   21.00
  -7   3   4  186.48   19.90
   7   3  -4  167.38   16.40
  -6  -3   4   31.00   10.10
  -6  -3   4   31.90   12.00
   6  -3  -4   39.80    8.00
   6  -3  -4   28.20    6.80
   6  -3  -4   32.50    8.70
   6   3  -4   44.30   23.60
   6   3  -4   36.20    9.30
   6   3  -4   62.59   11.70
   6   3  -4   49.10   12.00
  -6   3   4   45.10   12.10
   5  -3  -4   67.99    9.40
   5  -3  -4   77.59   10.70
  -5  -3   4   61.79    9.40
   5   3  -4   49.99   10.70
  -5   3   4   57.49   12.30
   5   3  -4   68.49   11.20
   5   3  -4   97.19   27.20
  -4  -3   4  518.35   23.80
   4  -3  -4  535.85   26.10
   4  -3  -4  535.45   25.40
   4   3  -4  538.75   26.30
   3  -3  -4 1523.15   52.79
   3  -3  -4 1350.86   54.69
   3  -3  -4 1503.65   54.79
   2  -3  -4  329.37   18.90
   2  -3  -4  286.77   15.30
   2  -3  -4  324.57   19.40
   2   3  -4  298.47   19.40
   1  -3  -4   11.90    5.70
   1  -3  -4    8.60    6.40
   1  -3  -4    4.90    5.50
  -1   3   4    5.80    7.80
  -1   3   4    8.10    7.40
   1   3  -4    1.90    6.50
   0  -3  -4  314.37   20.10
   0  -3  -4  344.87   21.20
   0  -3  -4  321.07   16.20
   0  -3   4  256.77   20.00
   0   3   4  308.87   20.90
   0   3   4  361.66   24.10
  -1  -3  -4  416.96   19.80
  -1  -3  -4  452.35   25.10
   1  -3   4  438.16   22.00
  -1  -3  -4  367.56   23.40
  -1  -3  -4  479.85   26.20
   1   3   4  428.26   24.50
   1   3   4  476.55   25.90
  -2  -3  -4    8.30    8.10
  -2  -3  -4    7.90    6.30
  -2  -3  -4    8.00    5.10
   2  -3   4   -1.90    5.20
   2   3   4    4.30    4.50
   2   3   4    8.80    8.00
  -3  -3  -4  239.08   14.60
  -3  -3  -4  260.67   20.10
  -3  -3  -4  245.48   19.30
   3  -3   4  238.78   11.60
   3   3   4  230.28   18.80
   3   3   4  242.08   21.30
   3   3   4  211.28   17.90
  -4  -3  -4  107.39   15.40
  -4  -3  -4   93.49   10.60
  -4  -3  -4   74.09   14.60
  -4  -3  -4  102.69   12.70
   4  -3   4   89.99    6.20
   4   3   4  104.79   14.10
  -4   3  -4   98.29   14.80
   4   3   4   89.99   15.40
  -4   3  -4   95.79   14.40
  -4   3  -4  105.39   17.80
  -5  -3  -4   72.79   15.30
  -5  -3  -4   82.49   15.50
  -5  -3  -4   67.99   12.30
   5  -3   4   87.69    5.40
  -5  -3  -4   65.09   13.00
  -5  -3  -4   82.79   11.10
   5   3   4   79.19   11.50
  -5   3  -4   94.89   17.40
   5   3   4  100.69   16.60
  -5   3  -4  102.29   16.50
  -5   3  -4   66.89   14.90
   5   3   4   83.49   13.90
  -6  -3  -4    0.40    5.90
  -6  -3  -4   15.30    8.80
   6  -3   4   15.80    3.70
   6  -3   4    8.70    4.10
  -6  -3  -4   35.10   10.00
  -6  -3  -4   15.40    9.10
   6   3   4    1.40   10.90
  -6   3  -4   10.30   11.20
  -6   3  -4   11.20   11.40
  -6   3  -4   29.00    9.70
   6   3   4   11.30   11.60
   6   3   4   26.10   21.00
  -6   3  -4   -1.90    7.30
   6   3   4   12.00    6.80
   6   3   4    6.40    9.00
  -7  -3  -4    3.50   11.20
   7  -3   4    8.10    4.60
  -7  -3  -4   17.80   10.40
  -7  -3  -4   19.50    9.80
  -7  -3  -4  -12.60    7.90
   7   3   4   10.90    9.60
   7   3   4   10.80    8.90
  -7   3  -4   -0.60    7.80
   7   3   4   29.00   10.40
   7   3   4   11.00   13.30
  -7   3  -4   -9.80   10.00
   7   3   4  -23.00   26.40
   7   3   4   18.50   10.50
  -7   3  -4   20.40   12.60
  -7   3  -4   11.20   10.30
  -8  -3  -4  129.29   18.30
  -8  -3  -4  113.09   15.60
   8  -3   4  111.29   10.80
  -8  -3  -4  125.69   16.00
  -8  -3  -4  107.09   18.10
   8   3   4  114.19   18.90
   8   3   4  131.79   15.30
   8   3   4  142.29   17.50
  -8   3  -4  102.69   19.50
   8   3   4  114.69   19.80
  -8   3  -4  109.89   16.30
  -8   3  -4  121.39   23.00
  -8   3  -4  117.19   16.30
  -9  -3  -4  -15.20    9.40
  -9  -3  -4    8.40    7.80
   9  -3   4    8.30    6.20
  -9  -3  -4    1.70    8.80
   9   3   4   12.60    7.70
   9   3   4   -7.70    9.60
  -9   3  -4   25.30   12.20
   9   3   4    8.10   15.50
   9   3   4    9.10   12.30
  -9   3  -4    5.80   11.20
   9   3   4    3.00   10.20
  10  -3   4  405.16   24.40
 -10  -3  -4  444.36   29.80
 -10  -3  -4  439.96   27.20
  10   3   4  471.75   33.60
 -10   3  -4  454.45   27.00
  10   3   4  434.56   23.40
 -10   3  -4  428.66   31.00
  10   3   4  414.46   29.70
  10   3   4  436.76   41.80
  11  -3   4  181.48   20.40
 -11  -3  -4  172.78   19.60
 -11  -3  -4  174.58   22.80
  11   3   4  171.48   31.30
  11   3   4  185.58   17.40
  11   3   4  202.18   19.30
 -11   3  -4  181.78   20.60
  11   3   4  171.58   22.00
 -12  -3  -4   16.00    9.20
  12  -3   4   32.00   10.80
 -12  -3  -4    8.20    8.10
 -12   3  -4   29.20    8.90
  12   3   4    2.30   12.30
  12   3   4   13.10    8.40
 -12   3  -4    4.40   10.50
  12   3   4   22.30    9.40
 -13  -3  -4   49.30   15.20
 -13  -3  -4   28.10    9.80
  13   3   4   44.10   19.30
 -13   3  -4   37.70   10.90
  13   3   4   47.60   18.50
 -13   3  -4   30.80   11.60
  13   3   4   56.99   15.60
 -14  -3  -4  228.08   19.80
  14  -3   4  182.28   14.70
 -14   3  -4  152.38   21.20
  14   3   4  164.68   23.40
 -14   3  -4  153.38   16.30
  15   3   4  124.99   15.60
 -15   3  -4  120.59   12.40
 -16  -4   4   19.80    7.20
 -16  -4   4   38.80    9.10
 -16   4   4   21.30    6.90
 -15  -4   4   -2.10    9.30
  15  -4  -4    2.50    6.70
 -15  -4   4   14.80    5.70
  15   4  -4   -5.70   11.40
 -15   4   4   19.30   10.60
  15   4  -4    2.50    7.60
 -14  -4   4   42.10    9.90
 -14  -4   4   44.20   10.60
  14  -4  -4   52.79   10.70
 -14   4   4   38.30   12.20
  14   4  -4   28.60   14.30
  14   4  -4   27.10    8.50
 -14   4   4   29.70   10.90
 -13  -4   4   46.90   13.20
 -13  -4   4   89.99   12.60
  13  -4  -4   51.79    8.50
 -13  -4   4   67.39   14.60
  13   4  -4   76.29   14.90
 -13   4   4   65.19   12.70
 -13   4   4   88.39   17.80
  13   4  -4   69.49   11.60
 -12  -4   4   14.90    9.10
 -12  -4   4   33.40   12.40
 -12  -4   4   28.00   10.30
  12  -4  -4   18.60    8.00
 -12   4   4   13.50   11.60
  12   4  -4   17.20    9.00
 -12   4   4   25.50   10.70
  12   4  -4    6.40   12.10
  11  -4  -4  100.39   17.80
  11  -4  -4  138.39   13.70
 -11  -4   4  148.59   20.60
 -11  -4   4  138.89   14.90
  11   4  -4  145.19   18.50
 -10  -4   4   42.30   11.50
 -10  -4   4   34.90   11.20
  10  -4  -4   37.20    8.00
  10  -4  -4   54.39   11.50
 -10  -4   4   23.70   11.80
 -10  -4   4   43.30    9.10
  10   4  -4   37.70    9.10
  10   4  -4   33.60   16.20
 -10   4   4   29.40   12.10
 -10   4   4   32.90   12.40
 -10   4   4   41.60   31.50
  -9  -4   4  176.98   20.60
  -9  -4   4  165.48   19.30
  -9  -4   4  164.68   17.80
  -9  -4   4  186.18   21.50
  -9   4   4  155.38   22.40
   9   4  -4  177.38   17.40
   9   4  -4  214.58   25.40
  -9   4   4  120.29   29.90
  -9   4   4  183.78   21.90
   9   4  -4  189.78   21.90
   8  -4  -4    6.80   10.70
  -8  -4   4    6.80    8.50
  -8  -4   4    4.80    9.90
   8  -4  -4   -8.30    8.30
   8  -4  -4   -1.80    7.90
  -8  -4   4    3.50    8.90
  -8  -4   4    0.10    8.60
  -8   4   4   -8.80    9.60
  -8   4   4   12.50    8.90
   8   4  -4  -22.90   12.40
   8   4  -4    7.90    7.50
   8   4  -4    3.60    5.10
  -8   4   4    2.90   17.60
   8   4  -4    6.30   10.20
   7  -4  -4  385.26   24.20
   7  -4  -4  364.16   23.20
  -7  -4   4  380.66   22.00
  -7  -4   4  356.26   25.20
  -7  -4   4  391.36   26.30
   7  -4  -4  362.76   20.90
  -7  -4   4  424.66   26.40
   7   4  -4  317.47   25.70
   7   4  -4  393.36   30.00
  -7   4   4  379.36   28.70
   7   4  -4  403.36   26.10
  -7   4   4  411.46   41.30
   7   4  -4  377.56   23.20
  -7   4   4  376.96   27.60
   6  -4  -4  251.07   19.20
  -6  -4   4  236.88   17.20
  -6  -4   4  260.27   21.70
   6  -4  -4  240.38   18.90
  -6  -4   4  227.88   21.80
   6  -4  -4  227.98   16.60
  -6  -4   4  256.07   22.60
   6   4  -4  232.88   24.00
  -6   4   4  229.48   25.80
   6   4  -4  234.48   21.30
  -6   4   4  281.37   36.60
   6   4  -4  218.08   21.10
   5  -4  -4   -6.80    7.10
  -5  -4   4    4.40    6.20
  -5  -4   4   12.70   11.00
  -5  -4   4    3.50    6.30
   5  -4  -4   15.60    8.10
  -5  -4   4   -3.10    9.70
   5  -4  -4    1.50    5.50
  -5   4   4   -2.50   10.60
   5   4  -4   -5.10    6.40
   5   4  -4   20.50    9.80
  -5   4   4    3.70   18.70
   5   4  -4   -5.10   10.80
   5   4  -4  -16.80   26.40
   5   4  -4    9.90    9.60
  -4  -4   4  -25.60   14.20
  -4  -4   4  -13.00    6.70
  -4  -4   4   17.80   14.00
   4  -4  -4   -2.70    6.80
   4  -4  -4    3.90    8.00
   4   4  -4    3.70   10.40
   4   4  -4    5.70    6.70
  -4   4   4    8.80    8.10
  -4   4   4    2.30   17.80
   4   4  -4   -1.80    8.80
   4   4  -4   -3.00    9.10
  -4   4   4   -4.10    7.80
   4   4  -4  -24.80   33.60
  -3  -4   4  196.08   31.80
  -3  -4   4  303.67   17.40
   3  -4  -4  277.47   21.10
  -3  -4   4  273.97   24.70
   3  -4  -4  273.97   16.50
  -3   4   4  293.07   23.90
   3   4  -4  242.68   32.20
   3   4  -4  279.07   17.70
  -3   4   4  301.47   18.40
   3   4  -4  307.77   22.30
  -3   4   4  279.67   32.50
   3   4  -4  318.07   22.20
   3   4  -4  283.47   20.90
   2  -4  -4   66.39    9.00
   2  -4  -4   74.49   13.10
  -2  -4   4   68.69   12.70
  -2   4   4   81.99   13.10
   2   4  -4   82.99   12.10
   2   4  -4   61.59   11.20
   2   4  -4   95.49   16.90
   2   4  -4   73.69   12.60
   2   4  -4   83.69   14.00
  -2   4   4   82.49   18.40
  -2   4   4   74.89   15.10
  -1  -4   4   93.79   10.90
   1  -4  -4   84.39   14.40
   1  -4  -4  102.99   14.40
   1  -4  -4   79.09   17.80
   1  -4  -4   92.79   14.00
   1  -4  -4   87.69   10.60
   1   4  -4  107.29   12.10
  -1   4   4   93.19   18.70
  -1   4   4   87.89   12.40
  -1   4   4  120.29   15.20
   1   4  -4   96.39   17.60
   1   4  -4  100.49   12.70
   1   4  -4   86.29   17.70
   0  -4  -4    3.70    7.60
   0  -4  -4    6.30    5.80
   0  -4  -4  -11.40   10.80
   0  -4  -4   20.70    8.80
   0  -4   4   10.80    8.70
   0   4  -4   14.10   10.10
   0   4   4   -3.20   12.50
   0   4   4    5.00    6.90
   0   4  -4   31.40   11.20
   0   4   4   14.70    8.00
   0   4  -4   11.20    8.20
   0   4   4   24.80   12.80
  -1  -4  -4  372.16   28.70
  -1  -4  -4  373.46   28.10
  -1  -4  -4  337.67   24.90
  -1  -4  -4  326.17   24.30
  -1  -4  -4  335.77   19.00
  -1   4  -4  352.26   23.30
  -1   4  -4  371.56   22.40
   1   4   4  361.06   26.30
   1   4   4  348.37   21.00
  -1   4  -4  371.86   26.20
   1   4   4  355.06   27.20
   1   4   4  374.76   27.00
  -2  -4  -4   46.60   12.30
  -2  -4  -4   41.00   13.40
  -2  -4  -4   67.39   10.10
  -2  -4  -4   31.70   10.80
  -2  -4  -4   60.09   11.90
  -2   4  -4   51.09   12.00
  -2   4  -4   50.09   11.20
   2   4   4   57.09   15.90
  -2   4  -4   57.39   11.80
  -2   4  -4   84.69   19.60
   2   4   4   49.70   13.10
   2   4   4   48.50    9.60
   2   4   4   66.99   12.10
  -3  -4  -4   37.60    8.30
  -3  -4  -4   55.19   12.20
  -3  -4  -4   38.10   10.80
  -3  -4  -4   45.30   13.30
  -3  -4  -4   29.00   12.60
   3   4   4   34.10   12.10
   3   4   4   26.30   20.30
   3   4   4   51.29   10.40
   3   4   4   44.70    9.40
  -3   4  -4   24.70   14.60
  -3   4  -4   37.40   10.70
  -3   4  -4   53.99   12.20
  -3   4  -4   41.00   13.20
  -4  -4  -4   75.79   12.80
  -4  -4  -4   85.99   11.60
  -4  -4  -4   77.59   15.00
   4   4   4   65.29   12.10
   4   4   4   53.59   10.80
   4   4   4   65.19   14.60
  -4   4  -4   64.59   12.70
  -4   4  -4   33.70   14.10
  -5  -4  -4   48.50   11.80
  -5  -4  -4   54.49    9.50
  -5  -4  -4   72.79   15.20
  -5  -4  -4   66.19   12.80
   5   4   4   37.70   11.40
  -5   4  -4   69.39   15.10
   5   4   4   60.49   11.50
  -5   4  -4   71.59   13.60
   5   4   4    6.10   20.10
  -5   4  -4   74.19   13.80
   5   4   4   52.69   14.90
  -6  -4  -4    6.60   12.00
  -6  -4  -4    9.50    9.70
  -6  -4  -4   15.30    7.60
  -6  -4  -4    0.70    9.40
   6   4   4  -25.00   11.00
   6   4   4   12.30   22.90
   6   4   4    5.90   10.40
  -6   4  -4   -1.10   10.60
   6   4   4   22.60    8.50
  -6   4  -4    6.40    9.10
  -6   4  -4   19.90   11.80
  -7  -4  -4   16.90    9.50
  -7  -4  -4    0.90    7.80
  -7  -4  -4    6.10    9.30
  -7  -4  -4   -0.90    8.90
  -7   4  -4   -1.70    9.40
   7   4   4  -16.10   26.70
  -7   4  -4   -9.40   10.30
  -7   4  -4    2.00   11.60
   7   4   4    3.40    8.50
   7   4   4    0.40   10.10
  -7   4  -4   14.80   11.70
  -8  -4  -4  140.69   15.10
  -8  -4  -4  124.99   20.70
  -8  -4  -4  126.89   14.90
  -8  -4  -4  109.79   16.10
   8   4   4  174.78   35.10
   8   4   4  121.99   17.60
  -8   4  -4  101.09   19.70
  -8   4  -4  101.19   16.90
  -8   4  -4  109.29   20.90
  -8   4  -4  130.39   19.40
   8   4   4  123.19   17.60
  -9  -4  -4   49.40   13.70
  -9  -4  -4   46.50    9.40
  -9  -4  -4   93.89   16.50
   9   4   4   80.39   15.80
  -9   4  -4   54.19   14.30
  -9   4  -4   45.80   13.70
  -9   4  -4   41.70   12.50
   9   4   4   51.79   13.90
  -9   4  -4   61.79   13.30
 -10  -4  -4    0.00    6.90
 -10  -4  -4   -1.70    5.70
 -10  -4  -4    6.40    9.00
 -10   4  -4    8.40   10.80
  10   4   4   -1.30    8.80
 -10   4  -4   29.50   17.80
 -10   4  -4    3.70    7.40
  10   4   4   10.10   13.30
 -11  -4  -4   10.50    8.70
 -11  -4  -4   10.80    8.20
 -11   4  -4   29.00   11.50
 -11   4  -4   -5.60    9.80
  11   4   4   17.10   10.40
  11   4   4   14.90    7.10
 -12  -4  -4   29.30    9.10
 -12  -4  -4   18.10    9.80
  12   4   4   31.90    8.10
  12   4   4   -1.00   12.50
 -12   4  -4   23.30   18.00
 -13  -4  -4    7.30    8.70
 -13  -4  -4    4.70    9.30
 -13   4  -4   11.90    8.50
 -13   4  -4   -1.60    8.50
  13   4   4   19.40   10.60
  13   4   4    4.00    8.20
 -13  -5   4   26.50    8.00
 -13  -5   4   17.50    8.20
 -13   5   4   18.60    6.60
  13   5  -4   10.10    6.90
 -13   5   4   13.60    9.50
  12  -5  -4   -4.70    9.20
 -12  -5   4    0.90   17.40
 -12  -5   4   12.40    9.20
 -12  -5   4    3.10    6.10
 -12   5   4   -7.30    7.60
  12   5  -4  -13.90    7.30
 -12   5   4    2.20    6.70
  12   5  -4   48.40   31.90
 -11  -5   4   28.60    8.70
 -11  -5   4   44.40   10.30
 -11  -5   4   31.20   10.40
  11  -5  -4   34.40   14.70
 -11  -5   4   24.60   11.40
 -11   5   4   30.90    9.20
  11   5  -4   23.80   16.00
  11   5  -4   43.20    8.20
 -11   5   4   35.70   12.10
 -10  -5   4  193.28   15.80
 -10  -5   4  155.58   18.60
 -10  -5   4  215.28   16.20
 -10  -5   4  201.78   19.40
 -10   5   4  203.48   20.90
  10   5  -4  202.48   15.40
 -10   5   4  150.18   26.10
 -10   5   4  219.48   22.40
   9  -5  -4   30.20    8.10
  -9  -5   4   14.70    9.70
  -9  -5   4   18.80    8.30
  -9  -5   4   22.10   10.00
  -9  -5   4    7.50   11.00
   9   5  -4    4.60   14.10
   9   5  -4   19.00    6.60
  -9   5   4   17.80    9.00
  -9   5   4   19.90    9.60
  -9   5   4   28.60   29.70
   9   5  -4  -36.80   24.20
   8  -5  -4   48.10   13.60
  -8  -5   4   54.29   14.10
  -8  -5   4   70.99   13.00
  -8  -5   4   66.49   11.00
  -8  -5   4   58.39   12.30
  -8   5   4   40.20   13.30
   8   5  -4   43.50    9.50
  -8   5   4   58.09   36.90
  -8   5   4   79.69   15.30
   8   5  -4   50.59   13.80
   8   5  -4   25.70   14.70
  -7  -5   4   91.59   15.50
  -7  -5   4   74.59   13.20
   7  -5  -4   78.19   15.60
   7  -5  -4  114.39   14.20
   7   5  -4  106.09   19.20
   7   5  -4   60.09   14.40
   7   5  -4   81.79   15.60
  -6  -5   4   18.70    8.10
  -6  -5   4   22.50    8.20
  -6  -5   4   -3.10    9.60
   6  -5  -4   11.90   11.70
   6  -5  -4   16.10    9.00
  -6  -5   4   20.40   12.00
  -6   5   4    3.70   11.50
   6   5  -4   22.60   12.80
   6   5  -4   34.80   12.40
  -6   5   4   26.80   33.50
   6   5  -4   22.40    7.70
  -6   5   4   34.60   13.20
   6   5  -4   26.40   13.40
   6   5  -4   17.10   13.80
  -5  -5   4    9.50    8.20
  -5  -5   4   19.10    7.70
   5  -5  -4   20.30    7.60
   5  -5  -4    8.10    9.50
  -5  -5   4   -5.10   10.20
   5  -5  -4   -4.30   15.70
  -5  -5   4   14.10   10.90
   5   5  -4   -0.20   10.10
  -5   5   4    4.30   31.60
   5   5  -4    5.90    6.70
  -5   5   4   -0.30   11.80
   5   5  -4    7.80   18.30
  -5   5   4  -13.90   10.90
   5   5  -4    1.00   11.60
   5   5  -4   15.00   13.90
   4  -5  -4  146.59   20.80
  -4  -5   4  167.98   21.00
   4  -5  -4  168.08   16.50
  -4  -5   4  152.38   17.80
  -4  -5   4  165.88   21.50
   4  -5  -4  159.38   29.40
  -4  -5   4  140.29   15.10
   4  -5  -4  149.99   18.30
   4   5  -4  148.79   13.30
   4   5  -4  130.29   18.40
   4   5  -4  131.39   39.10
  -4   5   4  202.68   23.40
   4   5  -4  177.78   19.20
  -4   5   4  184.28   23.90
  -4   5   4  131.49   33.30
  -3  -5   4  517.35   31.70
   3  -5  -4  489.25   36.50
  -3  -5   4  427.16   33.60
   3  -5  -4  501.85   25.20
  -3  -5   4  550.04   26.60
  -3  -5   4  535.85   30.90
   3   5  -4  510.55   23.10
  -3   5   4  523.85   33.30
   3   5  -4  503.65   32.80
   3   5  -4  447.26   82.69
   3   5  -4  526.55   29.10
  -3   5   4  527.55   33.50
  -3   5   4  519.65   41.40
  -2  -5   4    8.10    9.00
   2  -5  -4    3.90    6.90
  -2  -5   4   38.20   14.20
   2  -5  -4    6.20   11.80
   2  -5  -4    8.90   11.70
  -2  -5   4   -1.20   10.70
   2   5  -4  -10.80    6.40
   2   5  -4  -22.50   33.30
   2   5  -4    6.80    9.10
  -2   5   4   30.90   25.80
  -2   5   4    5.20    7.70
   2   5  -4   -0.80   10.90
  -2   5   4    1.90   11.50
   1  -5  -4   11.50    7.20
   1  -5  -4    4.70   10.70
  -1  -5   4   10.70    7.20
  -1  -5   4    0.50   12.40
   1   5  -4    6.70   11.40
  -1   5   4   18.20   13.60
   1   5  -4   25.20   10.40
   1   5  -4    5.80   31.50
  -1   5   4   27.90    8.80
  -1   5   4   15.20   16.50
   0  -5  -4   29.20    8.20
   0  -5   4   26.00   16.50
   0  -5  -4   12.40   11.10
   0  -5  -4   16.50   15.90
   0  -5   4   28.10    9.60
   0  -5  -4    8.40   10.30
   0   5   4   40.30   15.20
   0   5  -4   18.00   10.70
   0   5   4   10.30   12.80
   0   5  -4   22.60   10.90
   0   5   4   16.80    7.30
   0   5  -4   27.10   10.50
  -1  -5  -4  643.54   30.00
  -1  -5  -4  608.04   33.90
   1  -5   4  591.34   29.00
  -1  -5  -4  584.84   39.30
  -1  -5  -4  597.04   32.70
   1   5   4  656.53   30.10
  -1   5  -4  630.04   33.30
  -1   5  -4  645.24   33.20
  -1   5  -4  653.03   36.40
   1   5   4  607.64   35.90
   1   5   4  615.04   35.10
  -2  -5  -4  212.08   21.70
  -2  -5  -4  215.88   22.20
  -2  -5  -4  217.98   17.90
   2   5   4  215.78   17.90
  -2   5  -4  207.78   18.30
   2   5   4  263.17   25.30
   2   5   4  253.87   20.20
  -2   5  -4  208.28   21.60
  -2   5  -4  209.58   23.40
  -3  -5  -4   -2.10   10.20
  -3  -5  -4  -10.10   14.40
  -3  -5  -4   -5.50    6.70
  -3  -5  -4    2.20    9.00
   3   5   4    9.70    6.30
  -3   5  -4   -7.00   10.80
   3   5   4    1.80   10.00
  -3   5  -4   11.20   11.40
   3   5   4    9.10   14.90
   3   5   4    0.00   17.60
  -3   5  -4    5.00    6.90
  -4  -5  -4   20.00    8.20
  -4  -5  -4   10.00   10.00
  -4  -5  -4    1.70   13.80
  -4  -5  -4   19.10    8.60
   4   5   4   34.20    8.60
  -4   5  -4    8.20   16.70
   4   5   4   25.00   14.60
  -4   5  -4   19.10   11.80
   4   5   4    6.60    8.00
  -4   5  -4   20.10   10.20
  -4   5  -4   23.90   13.00
  -5  -5  -4  133.89   15.60
  -5  -5  -4  127.69   21.40
  -5   5  -4  113.29   19.00
  -5   5  -4  111.39   20.10
   5   5   4  139.49   17.50
  -5   5  -4  118.29   14.50
   5   5   4  124.69   19.00
  -5   5  -4  146.99   21.90
  -6  -5  -4   -0.20    7.30
  -6  -5  -4    0.50    8.30
  -6  -5  -4  -14.80   11.20
  -6  -5  -4    2.60    8.50
  -6   5  -4    4.10    6.60
  -6   5  -4    5.90   10.80
   6   5   4  -10.70   11.00
   6   5   4   -6.20    7.20
  -6   5  -4   14.00   12.10
  -7  -5  -4    5.90   11.70
  -7  -5  -4    0.30    8.60
  -7  -5  -4   25.30   14.70
  -7  -5  -4   23.00    7.10
  -7   5  -4    8.90    7.80
  -7   5  -4    6.30   11.20
  -7   5  -4    9.00   10.80
   7   5   4    0.40   14.40
   7   5   4   20.50    8.30
  -7   5  -4   22.60    9.70
  -8  -5  -4  117.69   17.00
  -8  -5  -4  147.29   21.00
  -8  -5  -4  137.19   17.10
  -8  -5  -4  129.09   14.30
   8   5   4  135.09   16.20
  -8   5  -4  146.59   20.40
   8   5   4  133.29   20.90
  -8   5  -4  133.99   15.80
  -8   5  -4  108.39   20.50
  -8   5  -4  111.59   17.80
  -9  -5  -4   -2.10    9.00
  -9  -5  -4   14.60    8.60
  -9  -5  -4   24.30   20.20
   9   5   4  -18.00   11.10
  -9   5  -4    6.40   10.40
  -9   5  -4    8.60   16.90
   9   5   4   10.00    8.40
  -9   5  -4   -0.40   10.30
 -10  -5  -4   12.30   15.80
 -10  -5  -4    8.30    5.90
  10   5   4    4.00    9.60
 -10   5  -4   -4.20    6.60
  10   5   4    3.70    5.20
 -10   5  -4  -20.70   10.90
 -11  -5  -4   14.20    8.00
 -11  -5  -4   -3.10    4.20
  11   5   4    3.10    6.80
 -11   5  -4   -3.50    5.30
 -10  -6   4    8.50    8.20
 -10  -6   4    2.10    4.50
 -10  -6   4    5.50   10.70
 -10  -6   4   -2.20    7.90
 -10   6   4    7.90    5.90
 -10   6   4    3.60    5.60
  10   6  -4    9.30    4.50
  -9  -6   4   27.90    8.40
  -9  -6   4   38.50    6.70
  -9  -6   4   40.10    9.30
  -9  -6   4   38.60    7.70
   9   6  -4   42.30    7.20
  -9   6   4   15.50    7.50
  -9   6   4   49.90   10.30
  -9   6   4   30.60    7.60
  -8  -6   4   -4.60    6.10
  -8  -6   4    0.70    5.20
  -8  -6   4   -2.60   14.00
   8  -6  -4   23.90    9.30
  -8  -6   4    7.00    8.60
  -8   6   4    4.80    6.80
  -8   6   4  -14.50    8.40
   8   6  -4    5.70    4.70
  -8   6   4    0.60    7.10
  -7  -6   4   -2.00   11.80
   7  -6  -4   10.80    8.80
  -7  -6   4   11.10    8.60
  -7  -6   4   -8.90    7.60
  -7  -6   4    0.50    6.40
   7   6  -4   11.90   10.00
  -7   6   4   -5.90    6.30
   7   6  -4    9.80    5.80
  -7   6   4   35.10   25.30
  -7   6   4   19.10    8.20
  -6  -6   4    2.00    4.70
  -6  -6   4    5.00   10.30
  -6  -6   4    2.80    8.90
  -6  -6   4   -1.10    8.20
   6  -6  -4   19.00    7.60
   6  -6  -4   14.10   18.30
  -6   6   4    5.30   27.60
   6   6  -4    0.00    4.90
   6   6  -4   -7.30   22.40
  -6   6   4    0.90   12.50
  -6   6   4    7.40   10.70
   6   6  -4   -6.20    7.80
   5  -6  -4   97.99   12.20
  -5  -6   4  153.58   16.80
   5  -6  -4  131.29   19.90
  -5  -6   4  209.38   34.30
  -5  -6   4  114.19   11.30
  -5   6   4   82.19   33.90
   5   6  -4  119.79   18.40
  -5   6   4  118.49   18.90
   5   6  -4  129.09   28.50
  -5   6   4  127.09   15.90
  -4  -6   4  178.58   18.40
   4  -6  -4  150.28   16.40
  -4  -6   4  155.48   14.10
  -4  -6   4  204.08   29.20
  -4   6   4  146.39   20.00
  -4   6   4  144.99   28.10
   4   6  -4  155.58   36.00
  -4   6   4  157.28   16.20
   4   6  -4  155.68   16.50
   4   6  -4  152.28   29.60
  -3  -6   4   49.70   25.20
   3  -6  -4   96.79   13.20
  -3  -6   4  108.09   25.20
   3  -6  -4   99.39   14.40
  -3  -6   4   98.39   12.30
  -3  -6   4  109.09   16.90
   3   6  -4   82.39   26.00
   3   6  -4  128.29   25.10
  -3   6   4  100.29   36.20
   3   6  -4   97.79   14.70
  -3   6   4   92.99   14.60
   2  -6  -4    6.30    9.40
  -2  -6   4   24.90   10.70
   2  -6  -4   14.70    7.30
  -2  -6   4   11.80    7.50
  -2   6   4   18.90   12.60
  -2   6   4    4.40   11.10
   2   6  -4   14.60   11.90
   2   6  -4   26.00   15.70
  -2   6   4    9.80   23.10
   2   6  -4    6.90   33.00
   1  -6  -4   12.90    7.30
   1  -6  -4   32.10   11.70
  -1  -6   4   33.80    9.60
   1  -6  -4   33.40   10.00
  -1  -6   4   40.60   12.50
  -1   6   4    7.90   10.80
   1   6  -4   15.40   12.40
  -1   6   4   40.70   30.40
   1   6  -4    5.20   38.50
  -1   6   4   10.30   22.30
   1   6  -4   22.70   11.60
   0  -6   4  183.28   39.30
   0  -6  -4  114.49   19.20
   0  -6  -4  139.89   17.40
   0  -6   4  137.69   13.70
   0  -6  -4  166.78   14.90
   0   6   4  131.69   19.20
   0   6   4   86.19   26.30
   0   6  -4  186.08   43.20
   0   6  -4  151.08   20.50
   0   6  -4  157.98   24.60
  -1  -6  -4   21.10    7.40
   1  -6   4    8.40    9.40
  -1  -6  -4    4.60    8.50
  -1  -6  -4    8.20    6.70
  -1   6  -4   14.80   48.30
   1   6   4   15.80   10.30
   1   6   4   15.00    7.50
  -1   6  -4   24.70    9.80
  -1   6  -4   16.80   15.80
   1   6   4   23.30   19.10
   2  -6   4  229.88   17.00
  -2  -6  -4  243.18   17.60
  -2  -6  -4  223.58   20.00
  -2  -6  -4  217.48   19.00
   2   6   4  209.78   21.30
   2   6   4  245.78   15.00
  -2   6  -4  238.98   26.80
  -2   6  -4   91.39   49.99
   2   6   4  245.28   21.50
  -2   6  -4  222.08   22.70
  -3  -6  -4   -1.10    6.70
  -3  -6  -4    4.80    5.70
  -3  -6  -4   -4.10    7.80
   3   6   4    1.50    6.40
  -3   6  -4   -1.00   10.30
  -3   6  -4    1.40   12.10
   3   6   4    1.40    6.70
  -3   6  -4  -59.89   46.70
  -4  -6  -4   11.40    6.40
  -4  -6  -4   -3.80    7.60
  -4  -6  -4    3.00    6.70
  -4   6  -4    7.00   10.70
  -4   6  -4    3.00   15.00
   4   6   4   -2.40    5.90
   4   6   4   12.80    6.60
  -5  -6  -4   -3.00    9.50
  -5  -6  -4    4.30    5.20
  -5  -6  -4    0.50   13.20
   5   6   4  -11.00    9.60
  -5   6  -4    1.00    7.60
  -5   6  -4   19.20   28.90
  -5   6  -4   -9.30   14.00
   5   6   4   -0.40   12.80
  -6  -6  -4   30.30   10.80
  -6  -6  -4   19.60    7.00
  -6  -6  -4   20.50    6.30
   6   6   4   15.80    6.50
  -6   6  -4   22.20    8.00
  -6   6  -4  -15.20   24.40
  -7  -6  -4   20.70    8.20
  -7  -6  -4    4.60    5.00
  -7  -6  -4    2.90    5.50
  -7   6  -4    1.70    6.10
  -7   6  -4  -40.90   28.00
   7   6   4    6.70    6.10
  -8  -6  -4   -1.70    7.70
   8   6   4    1.80    7.70
  -8   6  -4    4.40   16.20
  -8   6  -4    9.60    8.60
  19   0  -5  107.99    9.80
  19   0  -5  112.49   10.70
  19   0  -5  103.59   11.00
  18   0  -5   -7.20   11.70
  18   0  -5    0.60    7.10
  18   0  -5    6.10    7.00
  18   0  -5   -4.00   10.10
  17   0  -5   68.29   11.20
  17   0  -5   65.69   13.80
  17   0  -5   77.39   12.70
  17   0  -5   42.80    9.70
  16   0  -5    3.80    8.60
  16   0  -5   -4.30   18.30
  16   0  -5    4.60    6.70
  16   0  -5    0.10    8.10
  16   0  -5   -7.60    8.50
  15   0  -5   42.90   18.10
  15   0  -5   85.39   22.30
 -15   0   5   81.39   18.80
  15   0  -5   64.09   12.20
  15   0  -5   73.29   12.10
  15   0  -5   85.59   16.20
  15   0  -5   84.59   16.00
 -14   0   5   36.40   17.80
  14   0  -5   -0.80   12.20
  14   0  -5    2.40    7.10
  14   0  -5   11.10    9.10
  14   0  -5    3.60   13.80
  14   0  -5   -3.20    8.30
  14   0  -5   -0.60    8.60
  13   0  -5  230.98   26.90
  13   0  -5  242.08   16.60
  13   0  -5  253.17   21.90
 -13   0   5  226.48   24.10
  13   0  -5  268.47   26.70
 -13   0   5  244.58   20.70
  13   0  -5  192.48   20.20
 -13   0   5  316.67   26.70
  12   0  -5   -2.60    9.90
  12   0  -5   16.70    8.50
 -12   0   5  -12.70    7.30
  12   0  -5   -0.40    6.60
  12   0  -5    5.40    8.90
  12   0  -5    4.40    5.70
 -12   0   5   -1.10   14.90
  12   0  -5    0.50    8.50
 -11   0   5  240.48   20.90
  11   0  -5  227.38   18.30
  11   0  -5  260.97   15.50
  11   0  -5  251.87   22.70
 -11   0   5  242.28   19.80
  11   0  -5  242.08   22.70
 -10   0   5  -12.20    7.30
 -10   0   5   12.20    9.30
  10   0  -5   -3.10    4.40
  10   0  -5    0.20    6.90
  10   0  -5   -0.70    7.30
  -9   0   5  948.71   42.20
   9   0  -5 1004.30   45.20
   9   0  -5  965.10   36.20
   9   0  -5 1050.59   45.00
   8   0  -5   -2.40    5.70
   8   0  -5   -4.40    5.80
   7   0  -5 1176.68   46.90
   6   0  -5    2.40    5.40
   6   0  -5    3.10    5.90
   5   0  -5   79.69    9.80
   5   0  -5   75.89   10.20
   4   0  -5    3.20    5.10
   3   0  -5 1865.21   66.29
   3   0  -5 1952.80   64.79
   2   0  -5   -2.30    4.40
   2   0  -5   -1.90    4.30
   0   0  -5    0.10    3.80
   0   0  -5    0.80    3.80
  -1   0  -5 3653.43  115.49
  -3   0  -5   19.20    5.30
   3   0   5   11.30    5.20
   4   0   5   -2.60    4.20
   4   0   5    5.50    5.90
  -4   0  -5    2.30    3.80
  -5   0  -5  523.55   26.40
   5   0   5  551.34   27.10
   5   0   5  521.15   23.60
   6   0   5   -1.00    4.60
   6   0   5   -2.40    5.20
   6   0   5    0.70    5.60
  -6   0  -5   -0.20    5.00
   7   0   5  433.56   23.50
  -7   0  -5  448.16   26.50
   7   0   5  434.86   20.50
   7   0   5  476.25   27.40
   7   0   5  449.26   26.90
  -8   0  -5    4.50    9.50
   8   0   5    5.50    7.70
   8   0   5   -6.10    6.70
  -8   0  -5    0.60    6.00
   8   0   5   -1.50    7.10
   9   0   5   85.69   17.90
   9   0   5   69.59   14.30
   9   0   5   79.29   14.00
  -9   0  -5   79.09   16.50
   9   0   5   62.49   10.10
  -9   0  -5   46.60   12.40
   9   0   5   74.99   14.90
  10   0   5  -24.20    8.90
  10   0   5   -9.60    9.30
  10   0   5   -5.30    9.10
  10   0   5  -18.00    9.10
 -10   0  -5   -3.40    6.70
  10   0   5    1.60    6.20
  10   0   5    9.30   10.90
  11   0   5  138.89   19.40
  11   0   5  124.49   21.80
  11   0   5  102.69   18.60
  11   0   5  130.59   23.20
  11   0   5  143.79   18.90
 -11   0  -5  133.89   17.00
  11   0   5  134.19   14.20
 -12   0  -5  -13.40    6.40
 -12   0  -5    0.10   11.20
  12   0   5   -3.20    6.40
  12   0   5   -0.60   13.30
  12   0   5    0.80   14.80
  12   0   5    3.60    9.70
  12   0   5    3.40   13.30
  13   0   5    7.60   20.00
  13   0   5   59.29   14.50
  13   0   5   -1.90   17.20
  13   0   5   28.00   10.80
 -13   0  -5   28.20   12.40
  13   0   5   34.20    8.90
  14   0   5    5.90    9.00
  14   0   5   -4.20    8.00
  14   0   5  -14.50   18.00
 -14   0  -5    9.90    7.90
  15   0   5  328.27   21.30
  15   0   5  349.77   20.10
 -15   0  -5  281.27   22.10
  16   0   5    3.20    6.70
  16   0   5   -9.30    4.30
 -16   0  -5    1.40    5.30
 -16   0  -5   -1.10    8.40
  19  -1  -5   37.60    7.40
  19  -1  -5   38.70    6.00
  19  -1  -5   25.80    7.20
  19   1  -5   35.50    7.90
  19   1  -5   43.10    6.90
  18  -1  -5    4.20   12.60
  18  -1  -5   -6.40    4.60
  18  -1  -5   -1.60    6.50
  18  -1  -5  -10.10   12.50
  18   1  -5   -4.70    7.40
  18   1  -5   -2.30   12.30
 -18   1   5  -17.30   14.40
  18   1  -5    2.90    7.10
  18   1  -5    1.10    9.60
  17  -1  -5   15.30    7.40
  17  -1  -5   22.60   10.70
  17  -1  -5   18.10    8.70
  17  -1  -5   17.70    6.70
  17   1  -5   16.30   11.60
  17   1  -5   15.90    6.40
  17   1  -5    4.30    7.20
 -17   1   5   19.10   13.60
 -17   1   5    2.80   12.90
  17   1  -5   16.30    6.60
  16  -1  -5   21.60   13.30
  16  -1  -5  -10.40    8.70
  16  -1  -5   11.40   10.00
 -16  -1   5   24.00   29.80
  16  -1  -5    5.60    6.60
  16  -1  -5    3.60   20.20
  16  -1  -5   12.70   19.10
  16   1  -5    5.50   19.90
  16   1  -5   24.30    7.10
 -16   1   5  -14.10   12.70
  16   1  -5   16.90    8.20
 -16   1   5   16.10   12.50
  16   1  -5   21.10   10.10
  16   1  -5   12.40    8.80
 -15  -1   5  125.39   21.60
  15  -1  -5  138.39   13.60
  15  -1  -5  152.18   25.50
  15  -1  -5  111.79   22.40
  15  -1  -5  116.39   16.70
  15  -1  -5  130.09   17.90
  15  -1  -5  132.69   18.10
  15   1  -5  136.19   25.10
 -15   1   5  129.99   21.40
  15   1  -5  112.19   17.30
  15   1  -5   72.89   28.20
  15   1  -5  109.29   16.50
  15   1  -5  125.19   16.50
  15   1  -5  143.89   19.30
  14  -1  -5   -2.00    9.00
  14  -1  -5    2.70    6.20
  14  -1  -5   -1.80    6.60
 -14  -1   5   -5.50   11.40
 -14  -1   5   21.90   11.50
  14  -1  -5   22.20   12.30
  14  -1  -5  -13.90   20.60
 -14   1   5  -16.80   11.30
  14   1  -5   -9.50   15.40
  14   1  -5    1.50    7.90
  14   1  -5   -6.10    6.00
  14   1  -5    2.80    8.20
  14   1  -5    7.60   10.30
  14   1  -5   -1.00   19.20
 -13  -1   5   10.50    9.90
  13  -1  -5    1.40    9.70
 -13  -1   5   -2.40   11.00
  13  -1  -5  -22.20    8.30
  13  -1  -5    2.60    5.90
  13  -1  -5    4.90   10.40
  13   1  -5   -6.90    7.90
  13   1  -5   -1.10    8.30
  13   1  -5    5.90    7.80
 -13   1   5   12.70    8.40
 -13   1   5   16.30   12.10
  13   1  -5    2.10   14.90
  13   1  -5   -3.10    9.50
  13   1  -5    7.10    6.40
  13   1  -5   -7.60   10.20
 -12  -1   5  513.25   30.00
 -12  -1   5  498.65   30.30
  12  -1  -5  532.95   28.60
 -12  -1   5  521.95   28.40
  12  -1  -5  514.65   24.40
  12  -1  -5  448.36   28.30
  12  -1  -5  548.45   34.40
  12  -1  -5  487.75   32.70
  12   1  -5  510.75   27.30
  12   1  -5  506.95   37.30
  12   1  -5  488.95   27.60
  12   1  -5  473.05   33.30
  12   1  -5  548.85   31.30
 -12   1   5  517.35   31.50
 -12   1   5  521.85   31.60
 -12   1   5  497.05   26.70
  12   1  -5  494.45   35.80
  12   1  -5  505.25   24.90
  11  -1  -5   57.99   12.00
 -11  -1   5   45.80   11.00
 -11  -1   5   75.09   12.40
  11  -1  -5   63.39   14.60
  11  -1  -5   61.49   13.10
 -11  -1   5   75.39   13.20
  11  -1  -5   67.89    9.70
 -11   1   5   52.19   10.20
 -11   1   5   60.89   14.70
  11   1  -5   43.90   10.00
  11   1  -5   61.29   15.90
  11   1  -5   50.39    9.10
  11   1  -5   55.99   13.90
 -11   1   5   82.09   14.60
  11   1  -5   58.49   15.50
  11   1  -5   79.29   13.60
  10  -1  -5   70.49    9.30
  10  -1  -5   77.09   13.00
 -10  -1   5   67.59   12.40
 -10  -1   5   67.99   11.90
  10  -1  -5   66.99   13.00
 -10  -1   5   68.29   11.50
  10   1  -5   75.69   15.70
  10   1  -5   65.49   12.40
  10   1  -5   77.89   14.60
  10   1  -5   54.19   13.50
  10   1  -5   77.79   11.40
 -10   1   5   68.19   10.50
  -9  -1   5  116.09   11.90
   9  -1  -5   73.29   12.20
   9  -1  -5  110.29    9.70
   9  -1  -5   91.99   14.30
   9   1  -5   85.49   11.20
   9   1  -5  106.69   15.90
  -9   1   5  103.19   13.40
   9   1  -5   88.99   15.30
   9   1  -5   97.19    9.80
   8  -1  -5  171.88   14.50
   8  -1  -5  128.69   10.20
  -8  -1   5  126.59   15.70
  -8  -1   5  124.89   10.90
   8  -1  -5  151.58   14.20
  -8  -1   5  131.69   15.50
  -8   1   5  177.38   16.70
   8   1  -5  160.28   11.30
   8   1  -5  171.58   17.00
   8   1  -5  177.28   13.70
   8   1  -5  160.38   16.80
   7  -1  -5  559.14   27.00
   7  -1  -5  520.45   26.90
   7   1  -5  607.64   30.10
  -7   1   5  549.95   28.20
   7   1  -5  598.74   29.80
   6  -1  -5  159.78   12.60
   6  -1  -5  178.58   15.30
   6   1  -5  160.88   11.30
   6   1  -5  149.09   14.20
   6   1  -5  154.98   13.10
   5  -1  -5 2619.84   84.89
   5  -1  -5 2671.53   85.39
   5   1  -5 2492.35   86.09
   5   1  -5 2451.25   83.69
   5   1  -5 2369.86   85.49
   4  -1  -5  109.59   10.20
   4  -1  -5  128.09   11.00
   4   1  -5  129.29   11.40
   4   1  -5  131.19   11.40
   3  -1  -5 2718.63   91.49
   3  -1  -5 2840.02   91.39
   3   1  -5 2837.82   91.19
   3   1  -5 2752.12   90.89
   1  -1  -5 2433.76   79.59
   1  -1  -5 2415.76   79.29
   1   1  -5 2319.67   76.39
   0  -1   5   76.09    8.30
   0  -1  -5   93.69    9.40
   0   1  -5   93.69    6.20
   0   1   5   98.69   10.10
  -1  -1  -5 2782.42   88.29
  -1  -1  -5 2598.44   87.39
   1  -1   5 2658.63   84.79
   1   1   5 2468.25   85.59
   1   1   5 2670.13   88.49
  -2  -1  -5    9.60    5.50
  -2  -1  -5   16.90    6.40
   2  -1   5   10.30    4.40
   2   1   5    6.80    6.00
  -3  -1  -5  577.24   26.10
   3   1   5  538.05   24.00
   3   1   5  507.25   26.50
   4  -1   5  693.73   30.70
  -4  -1  -5  766.32   32.40
   4  -1   5  717.33   29.10
  -4  -1  -5  670.83   30.70
   4   1   5  742.83   34.10
   4   1   5  737.13   30.40
  -5  -1  -5  587.74   28.20
  -5  -1  -5  554.14   28.10
   5  -1   5  597.74   26.10
   5   1   5  556.74   30.20
   5   1   5  547.25   23.10
   5   1   5  522.75   26.00
   6  -1   5 1633.34   58.19
  -6  -1  -5 1700.53   62.99
   6  -1   5 1681.13   60.89
   6   1   5 1660.63   66.59
   6   1   5 1651.93   56.79
   6   1   5 1599.54   65.59
   6   1   5 1647.44   61.19
   7  -1   5    9.20    6.30
  -7  -1  -5   16.20   10.50
  -7  -1  -5    8.60    5.90
   7  -1   5   10.90    7.20
   7   1   5   12.50    9.60
   7   1   5   -8.00    6.30
   7   1   5   18.70    9.50
  -7   1  -5    2.90    9.60
   7   1   5    1.00    8.10
   7   1   5   -2.30    4.80
   7   1   5   -7.50    6.10
  -8  -1  -5  124.09   15.20
   8  -1   5   96.59   14.00
  -8  -1  -5   93.79   18.50
  -8  -1  -5  109.29   16.20
   8  -1   5  136.69   11.50
   8  -1   5  115.39   15.00
   8   1   5  133.69   16.70
   8   1   5  125.59   18.10
   8   1   5  126.89   15.20
   8   1   5  130.09   11.90
  -8   1  -5  101.09   17.20
   8   1   5  133.09   19.40
   9  -1   5  287.07   17.90
   9  -1   5  283.77   21.10
   9  -1   5  276.77   22.30
  -9  -1  -5  261.67   24.00
  -9  -1  -5  285.57   21.70
   9  -1   5  256.07   22.00
  -9  -1  -5  215.88   21.60
  -9   1  -5  320.37   24.30
   9   1   5  261.77   21.50
   9   1   5  233.38   21.30
   9   1   5  264.27   24.00
   9   1   5  277.97   17.20
   9   1   5  238.78   25.70
   9   1   5  232.58   20.70
 -10  -1  -5   40.40   10.70
  10  -1   5   61.79   26.10
  10  -1   5   22.20   11.10
  10  -1   5   22.00    7.50
  10  -1   5   10.70   11.40
  10  -1   5   42.10   14.70
 -10  -1  -5   17.80    8.50
  10  -1   5   14.70   13.50
 -10   1  -5   18.60   11.50
  10   1   5   17.80   14.60
  10   1   5   14.80   10.30
  10   1   5   25.40   12.80
  10   1   5   22.90   10.20
  10   1   5   34.60    8.10
  10   1   5   38.90   12.60
 -11  -1  -5  103.39   15.90
  11  -1   5   89.69   16.90
 -11  -1  -5   66.89   14.70
  11  -1   5   80.59   16.90
  11  -1   5   80.49   17.10
  11  -1   5   91.19   12.60
  11  -1   5   61.99   16.20
  11   1   5  101.29   17.80
  11   1   5   95.89   20.00
  11   1   5   85.09   16.50
  11   1   5   81.49   21.40
  11   1   5  105.89   13.60
 -11   1  -5  109.59   18.90
  12  -1   5  356.86   21.20
 -12  -1  -5  349.87   27.60
  12  -1   5  331.37   25.10
  12  -1   5  274.57   32.50
  12  -1   5  347.67   31.60
  12  -1   5  344.27   32.20
 -12  -1  -5  312.47   28.20
  12   1   5  321.27   34.10
  12   1   5  357.06   25.10
  12   1   5  359.96   22.00
 -12   1  -5  395.86   27.90
 -12   1  -5  371.16   28.10
  13  -1   5   17.30    9.40
 -13  -1  -5    6.70   12.10
  13  -1   5   18.30   30.30
  13  -1   5   64.89   24.60
 -13  -1  -5   23.10    9.80
  13  -1   5   29.60   10.90
  13   1   5    6.40    9.80
  13   1   5   32.30    9.00
 -13   1  -5   13.50   11.40
  13   1   5   50.59   24.90
  13   1   5   29.80   11.90
 -13   1  -5   29.30   11.60
 -14  -1  -5   20.70   12.40
  14  -1   5   -2.40    6.70
 -14  -1  -5   -1.00    7.90
  14  -1   5    7.50    9.70
 -14   1  -5    2.70    7.50
  14   1   5   -2.00    7.00
  14   1   5   11.90   19.20
  14   1   5    3.60    8.70
 -14   1  -5    0.50    8.70
 -15  -1  -5   64.49   11.10
  15  -1   5   84.29   14.50
  15  -1   5   91.09   16.00
  15   1   5   78.89   10.80
 -15   1  -5   82.29   19.70
  15   1   5   54.69   17.00
  15   1   5   38.20   12.90
  16  -1   5    0.10    6.40
  16  -1   5    4.10    6.30
 -16  -1  -5    1.50    5.40
 -16   1  -5   10.60    8.20
 -16   1  -5   -0.80    6.00
  16   1   5   10.30    4.90
  16   1   5   -1.20    6.90
  18  -2  -5   19.30    7.20
  18  -2  -5   14.50   12.30
  18  -2  -5   10.90    7.10
  18   2  -5   34.00   22.30
 -18   2   5   12.50    8.90
  18   2  -5    1.50   14.10
  18   2  -5    9.90    5.20
  17  -2  -5  113.39   10.30
  17  -2  -5  125.89   20.50
  17  -2  -5  129.19   18.00
 -17  -2   5   75.49   16.00
  17  -2  -5  114.99   22.70
  17   2  -5  100.99   13.20
 -17   2   5  102.39   13.80
  17   2  -5  110.49   14.40
  17   2  -5   68.39   14.80
 -16  -2   5  -19.70   11.50
 -16  -2   5    4.30   14.70
  16  -2  -5   -6.00    6.00
  16  -2  -5   -6.50   10.10
  16  -2  -5    1.10    8.10
  16  -2  -5   -5.40   12.60
  16   2  -5   19.90   12.20
  16   2  -5   -2.80    7.30
  16   2  -5    7.00    7.60
 -16   2   5  -19.80   10.00
  16   2  -5   -0.40    8.10
  16   2  -5    6.00   11.60
 -15  -2   5    4.50    9.70
  15  -2  -5    3.50   18.60
  15  -2  -5   42.60   14.50
  15  -2  -5   38.00   11.00
  15  -2  -5   20.00   10.80
  15  -2  -5   65.19   31.20
 -15  -2   5   26.20   12.80
  15  -2  -5   28.10    9.10
 -15   2   5   28.90   12.70
  15   2  -5   21.00   12.60
  15   2  -5   30.40   10.90
  15   2  -5   22.20    8.30
  15   2  -5   29.60    8.10
  15   2  -5   19.90   11.20
 -14  -2   5   22.90   10.10
  14  -2  -5   22.30    7.20
  14  -2  -5   15.40   11.10
  14  -2  -5   16.40   14.90
 -14  -2   5    4.30   11.10
  14  -2  -5   36.80   11.30
  14  -2  -5   42.60   15.30
  14   2  -5    7.10   11.60
 -14   2   5    6.20   12.00
  14   2  -5   20.90   11.80
  14   2  -5    7.90    7.90
  14   2  -5   16.40    8.80
  14   2  -5   10.30    8.20
  14   2  -5   37.00   19.50
 -14   2   5   -7.50   12.90
  13  -2  -5  117.89   12.70
  13  -2  -5  100.39   19.20
 -13  -2   5  109.29   15.80
  13  -2  -5   70.69   18.40
  13  -2  -5  117.49   19.50
 -13  -2   5  145.69   18.00
  13  -2  -5   78.79   13.60
  13   2  -5  115.69   32.30
  13   2  -5  119.99   17.30
 -13   2   5  117.49   21.90
  13   2  -5  121.69   13.90
  13   2  -5  116.09   16.60
 -13   2   5   81.09   15.20
  13   2  -5   72.99   20.40
  13   2  -5  101.99   17.60
  13   2  -5  104.69   17.40
 -12  -2   5   38.40   11.40
  12  -2  -5   27.70   10.70
 -12  -2   5   49.99   12.00
  12  -2  -5   83.79   17.30
  12  -2  -5   48.00   14.10
 -12  -2   5   41.60   12.40
  12  -2  -5   58.49   10.40
  12  -2  -5   34.10   12.50
  12   2  -5   41.60    9.30
  12   2  -5   77.49   24.70
 -12   2   5   56.09   15.20
  12   2  -5   42.00   13.20
  12   2  -5   42.30    8.20
  12   2  -5   49.99   12.70
  12   2  -5   32.40    9.70
  12   2  -5   55.09   11.00
 -11  -2   5   43.50   10.70
 -11  -2   5   44.80   11.20
  11  -2  -5   41.70   11.90
  11  -2  -5   52.29   11.80
 -11  -2   5   24.60   10.70
  11  -2  -5   33.90    7.10
 -11  -2   5   43.50   12.60
 -11  -2   5   26.30    9.70
  11   2  -5   57.39   13.20
  11   2  -5   26.70   17.40
 -11   2   5   32.70   12.30
 -11   2   5   45.70   12.60
  11   2  -5   24.60    9.30
  11   2  -5   24.30   10.80
  11   2  -5   35.60    8.80
  11   2  -5   39.10    8.20
 -11   2   5   39.50   10.20
  11   2  -5   59.89   12.70
 -10  -2   5    2.50    7.40
 -10  -2   5  -10.10    7.40
  10  -2  -5    5.80    6.80
  10  -2  -5   11.30    7.50
 -10  -2   5   11.10   10.50
 -10  -2   5   14.00   10.80
 -10  -2   5   18.90    8.80
 -10   2   5  -13.50   10.40
  10   2  -5    6.80    9.80
  10   2  -5    2.90    5.20
  10   2  -5   -1.50   13.20
 -10   2   5   -4.80    9.70
  10   2  -5    2.70    6.20
  10   2  -5    7.10    7.60
 -10   2   5   -8.00    6.60
  -9  -2   5   39.30   12.40
  -9  -2   5   44.30    9.10
  -9  -2   5   36.00   10.80
  -9  -2   5   47.30    8.10
  -9  -2   5   33.30   10.00
   9  -2  -5   32.20    9.00
   9  -2  -5   37.60    9.20
   9   2  -5   47.70   14.90
   9   2  -5   39.40    9.30
   9   2  -5   22.30    6.70
   9   2  -5   39.70   10.60
   9   2  -5   37.30   10.50
  -9   2   5   49.99   12.30
  -9   2   5   67.29   13.50
   9   2  -5   57.29   11.50
   9   2  -5   34.10    9.40
   8  -2  -5    1.40    6.20
  -8  -2   5   -5.40    8.00
  -8  -2   5    7.40    5.50
   8  -2  -5   14.80    7.40
  -8  -2   5    2.30    6.70
   8  -2  -5   10.40    4.90
  -8   2   5  -16.80    7.60
   8   2  -5    9.20   10.10
   8   2  -5    4.20    6.00
   8   2  -5    4.90    7.00
   8   2  -5    3.30    7.90
   7  -2  -5  144.99   13.20
   7  -2  -5  142.09   12.70
  -7  -2   5  133.89   11.30
   7   2  -5  143.59   16.70
   7   2  -5  164.88   17.50
  -7   2   5  121.39   15.80
   7   2  -5  159.88   13.80
   6  -2  -5  659.83   30.00
   6  -2  -5  655.93   29.00
  -6  -2   5  652.53   26.70
  -6   2   5  608.14   30.60
   6   2  -5  687.93   32.80
   5  -2  -5   -4.10    4.30
  -5  -2   5   -0.60    4.60
   5  -2  -5   -2.60    3.70
   5   2  -5   -1.00    4.30
  -5   2   5   10.20    5.60
   5   2  -5   -0.10    6.70
   5   2  -5   -5.90    5.10
   4  -2  -5   17.00    5.70
   4  -2  -5   19.60    6.30
  -4   2   5   10.50    5.80
   4   2  -5   22.60    6.50
   4   2  -5   20.30    6.50
   3  -2  -5   29.10    6.90
   3  -2  -5   28.60    7.20
   3   2  -5   42.30    7.60
  -3   2   5   24.50    7.00
   2  -2  -5    7.00    5.00
  -2   2   5    8.90    5.30
   2   2  -5    2.90    4.30
  -2   2   5    7.60    6.80
   1  -2  -5   47.90    8.60
  -1  -2   5   61.99   12.10
  -1   2   5   53.99    9.30
  -1   2   5   53.19    8.70
  -1   2   5   48.70    8.90
   0  -2  -5   85.59    9.60
   0  -2  -5  101.99   10.80
   0  -2   5   94.59    9.20
   0   2   5  101.79   12.40
   0   2   5  109.69   10.50
   0   2   5   82.89   10.90
  -1  -2  -5   57.89    9.40
  -1  -2  -5   55.99   10.00
   1  -2   5   54.29    6.80
   1   2   5   62.19   10.40
   1   2   5   72.49   11.10
   1   2   5   60.19    9.90
  -2  -2  -5  609.04   33.80
   2  -2   5  591.04   24.10
  -2  -2  -5  590.04   29.20
   2  -2   5  576.84   22.40
   2   2   5  593.44   28.30
   2   2   5  683.63   31.60
   2   2   5  643.34   31.10
  -3  -2  -5  289.47   19.70
   3  -2   5  289.07   12.90
  -3  -2  -5  282.57   15.10
  -3  -2  -5  272.67   18.40
   3  -2   5  251.87   14.30
   3   2   5  296.97   21.30
   3   2   5  281.17   18.30
   3   2   5  291.37   21.30
   4  -2   5  214.28   12.00
  -4  -2  -5  214.38   17.60
  -4  -2  -5  217.18   18.10
   4  -2   5  215.28   11.40
  -4  -2  -5  226.28   13.80
   4   2   5  224.38   17.00
   4   2   5  218.98   13.80
   4   2   5  216.18   19.50
   4   2   5  218.08   19.80
  -5  -2  -5   -1.40    6.90
   5  -2   5    5.90    5.90
  -5  -2  -5    5.30    7.20
  -5  -2  -5   -1.90    5.40
   5  -2   5    0.60    4.30
   5   2   5   -4.70    4.70
   5   2   5   -0.80    9.20
   5   2   5    3.60    8.00
   5   2   5   12.50    7.90
   6  -2   5  -16.60    9.40
  -6  -2  -5   -3.60    6.20
   6  -2   5   -1.40    5.00
  -6  -2  -5   -6.90    6.20
  -6  -2  -5    8.10    8.40
  -6  -2  -5  -10.40   10.30
  -6  -2  -5   -8.10   10.10
  -6   2  -5    8.40    9.60
  -6   2  -5   -7.60    9.00
   6   2   5    7.00    5.40
   6   2   5    1.00    7.20
   6   2   5   -5.30    5.40
   6   2   5    0.20    6.80
  -7  -2  -5  394.36   26.10
  -7  -2  -5  351.26   21.40
   7  -2   5  393.66   21.10
  -7  -2  -5  345.67   26.30
  -7  -2  -5  403.46   25.50
   7  -2   5  410.06   25.10
  -7  -2  -5  367.86   23.70
  -7   2  -5  397.56   27.10
   7   2   5  365.46   23.30
  -7   2  -5  398.66   25.90
   7   2   5  400.46   20.30
   7   2   5  374.96   30.30
   7   2   5  412.46   27.50
   7   2   5  361.76   25.30
   8  -2   5  557.44   31.30
  -8  -2  -5  622.94   34.30
   8  -2   5  613.54   29.60
  -8  -2  -5  560.84   33.70
   8  -2   5  612.84   30.50
  -8  -2  -5  616.54   30.90
   8   2   5  606.64   33.90
   8   2   5  617.14   39.80
  -8   2  -5  580.94   33.90
   8   2   5  597.54   27.40
   8   2   5  617.54   33.20
   8   2   5  609.94   30.50
  -8   2  -5  608.44   33.10
   9  -2   5    9.70    7.60
   9  -2   5    2.40   15.90
  -9  -2  -5    4.00    9.20
   9  -2   5   10.40    9.70
   9  -2   5   -3.50    8.50
  -9   2  -5    0.10    9.70
   9   2   5   -2.70    6.00
   9   2   5   -4.30   16.40
   9   2   5   -0.30    8.40
  -9   2  -5    8.80    8.10
   9   2   5   17.90   12.40
   9   2   5   -4.00    9.10
   9   2   5    7.90    8.90
 -10  -2  -5  423.96   29.10
 -10  -2  -5  410.76   29.60
  10  -2   5  375.86   27.70
  10  -2   5  365.86   21.90
 -10  -2  -5  395.56   25.10
  10  -2   5  377.26   27.50
  10   2   5  368.06   24.90
  10   2   5  355.86   39.40
  10   2   5  397.16   29.40
  10   2   5  392.16   27.60
 -10   2  -5  398.46   25.10
  10   2   5  374.36   32.10
  10   2   5  383.36   22.10
 -10   2  -5  357.46   28.40
 -11  -2  -5    2.90    7.60
 -11  -2  -5   -4.10    9.90
  11  -2   5  -12.30    6.50
  11  -2   5    6.90   10.70
 -11  -2  -5    2.50   12.00
 -11   2  -5   -9.20    6.50
  11   2   5    1.20   19.50
  11   2   5    5.20   10.50
  11   2   5    3.90    7.20
 -11   2  -5   15.00   10.90
  11   2   5   12.80    9.10
  11   2   5   23.90   17.40
  11   2   5    1.30   14.10
 -12  -2  -5    1.10   10.70
 -12  -2  -5    5.80   11.80
  12  -2   5   22.60    7.50
  12  -2   5    1.30   13.10
  12  -2   5   17.70   13.50
 -12   2  -5   32.30   12.50
  12   2   5   22.10   14.40
  12   2   5   21.60    8.80
  12   2   5   21.00    9.90
  12   2   5   -1.30   12.10
  12   2   5  -13.60   13.50
 -12   2  -5   25.10   11.40
  13  -2   5  190.58   15.50
 -13  -2  -5  188.28   31.70
  13  -2   5  197.08   22.50
 -13   2  -5  226.58   22.40
  13   2   5  222.98   18.30
  13   2   5  223.18   18.40
 -13   2  -5  237.08   18.90
  13   2   5  128.39   35.80
  13   2   5  198.48   24.70
 -14  -2  -5   40.90   11.10
 -14   2  -5   17.70   10.30
  14   2   5   26.30    9.90
 -14   2  -5   18.70    9.60
  14   2   5   22.90    7.80
  14   2   5   18.00   15.60
  15  -2   5  120.69   15.40
  15  -2   5  100.89   12.00
 -15   2  -5   72.59   11.00
  15   2   5   95.09   13.20
 -15   2  -5  100.59   12.90
  15   2   5   90.99   10.80
  17  -3  -5   -1.20    6.20
  17  -3  -5    0.60    6.80
 -17  -3   5   -1.80    7.40
 -17   3   5   11.00    7.00
  17   3  -5    1.10    8.70
  17   3  -5   -2.80    9.00
  16  -3  -5   29.50    7.30
  16  -3  -5   41.10   12.90
 -16  -3   5   27.60   14.40
 -16  -3   5   20.40    8.30
  16  -3  -5   14.70    6.70
  16   3  -5   25.50    7.80
  16   3  -5    7.00   12.60
 -15  -3   5   12.70    8.40
 -15  -3   5    6.40    8.70
  15  -3  -5    0.10    9.60
  15  -3  -5    9.30    6.80
  15  -3  -5   -6.60   12.10
  15   3  -5   -7.80    8.50
  15   3  -5    9.60    7.80
 -15   3   5  -15.70   12.10
  15   3  -5    6.70   12.10
 -14  -3   5  112.09   16.20
  14  -3  -5  121.69   20.80
 -14  -3   5   97.09   13.50
  14  -3  -5   61.39   13.10
  14  -3  -5   97.19   13.40
  14   3  -5  122.59   16.00
  14   3  -5   92.99   15.10
  14   3  -5  101.99   14.10
 -14   3   5   58.59   13.10
 -14   3   5   64.99   14.70
  13  -3  -5   99.79   12.00
 -13  -3   5   73.19   14.70
  13  -3  -5   85.99   19.00
  13   3  -5  113.59   21.70
  13   3  -5  110.89   28.10
  13   3  -5   62.89   12.20
 -12  -3   5    8.00   10.30
  12  -3  -5   -5.40   16.70
  12  -3  -5    0.90    7.50
 -12  -3   5    1.90    6.40
 -12  -3   5  -15.90   10.20
 -12  -3   5   -1.20    6.80
  12  -3  -5    6.80    9.90
 -12   3   5   13.50   11.20
  12   3  -5   -0.20    9.80
  12   3  -5    1.00    6.60
  12   3  -5  -23.80   19.20
  12   3  -5   -6.60    7.10
 -12   3   5    4.20   11.50
 -11  -3   5   87.19   18.90
  11  -3  -5  103.49   15.70
  11  -3  -5   97.99   13.30
 -11  -3   5  100.69   17.80
  11  -3  -5   65.49   12.70
 -11  -3   5   93.49   17.00
  11   3  -5  119.49   17.50
 -11   3   5   81.09   15.80
  11   3  -5   92.69   13.60
  11   3  -5   66.89   20.80
 -11   3   5   91.49   18.00
 -10  -3   5   29.20   10.50
  10  -3  -5   28.80    9.90
 -10  -3   5   33.60    8.60
 -10  -3   5   40.80    9.30
  10  -3  -5   19.70    7.80
 -10  -3   5   44.60   12.30
  10  -3  -5   55.99   12.50
  10   3  -5   40.50   11.80
 -10   3   5   39.40   12.20
 -10   3   5   15.50   11.50
  10   3  -5   28.70    8.40
  10   3  -5   23.50   16.30
  10   3  -5   19.30   10.10
   9  -3  -5  103.39   15.20
  -9  -3   5   78.39   15.00
   9  -3  -5   74.69   11.10
   9  -3  -5   91.89   14.60
  -9  -3   5   89.19   12.40
  -9  -3   5   85.09   13.70
   9   3  -5   84.29   14.30
   9   3  -5  106.09   19.40
  -9   3   5   82.29   14.00
   9   3  -5   86.49   15.00
   9   3  -5  103.79   15.00
  -9   3   5   47.40   18.60
  -9   3   5   79.59   14.10
  -9   3   5   73.69   14.00
   9   3  -5  103.79   16.30
   8  -3  -5   37.20    9.00
   8  -3  -5   46.00   10.90
  -8  -3   5   46.00   13.30
  -8  -3   5   20.40    9.70
  -8  -3   5   29.50    8.30
  -8  -3   5   28.80    8.60
  -8   3   5   37.20   20.40
   8   3  -5   18.70   12.20
   8   3  -5   36.20    9.90
   8   3  -5   29.30    9.80
   8   3  -5   37.90   12.30
  -8   3   5   38.60    8.70
  -8   3   5   27.20   11.90
  -8   3   5   35.50   11.50
  -7  -3   5   93.29   10.70
  -7  -3   5   63.79   12.40
   7  -3  -5   77.89   11.50
  -7  -3   5   77.79   16.20
   7  -3  -5   84.29   10.70
   7  -3  -5   91.09   13.30
   7   3  -5   85.59   13.10
   7   3  -5   91.79   13.10
   7   3  -5   73.09   14.10
  -7   3   5   77.69   14.30
  -7   3   5   72.89   13.80
  -7   3   5   95.29   13.60
   7   3  -5   92.39   13.10
   7   3  -5   98.19   21.60
  -7   3   5   71.49   17.80
   6  -3  -5  118.09   12.60
  -6  -3   5  112.19   16.80
   6  -3  -5  104.79   12.10
   6  -3  -5  118.99   10.80
  -6  -3   5   97.59   18.70
  -6   3   5  109.39   18.00
  -6   3   5  109.69   16.70
   6   3  -5  111.69   13.00
   5  -3  -5   10.90    6.00
  -5  -3   5    6.00    6.80
   5  -3  -5   12.10    5.60
   5  -3  -5   10.90    6.70
   5   3  -5   10.10    8.20
   5   3  -5   11.40    6.80
   5   3  -5    7.30    6.60
   5   3  -5   10.40   17.30
  -5   3   5    1.70   12.00
  -5   3   5   14.40    8.20
  -4  -3   5  950.10   37.80
   4  -3  -5 1114.99   43.60
   4  -3  -5  963.00   36.50
   4  -3  -5 1009.70   41.60
   3  -3  -5   27.90    7.20
  -3  -3   5   34.60    6.70
   3  -3  -5   29.60    6.00
   3  -3  -5   24.70    8.60
   3   3  -5   34.70    9.00
  -2  -3   5   46.70    8.50
   2  -3  -5   49.90    8.10
   2  -3  -5   48.40    9.00
   2  -3  -5   38.30    8.80
  -2   3   5   24.80    9.10
   2   3  -5   52.59   10.40
   1  -3  -5  881.91   39.30
   1  -3  -5  959.80   40.70
   1  -3  -5  875.01   33.50
  -1   3   5  906.61   40.10
  -1   3   5  841.52   37.70
   0  -3  -5  372.56   18.90
   0  -3  -5  367.56   22.80
   0  -3  -5  418.76   23.40
   0   3   5  349.47   23.20
   0   3   5  366.36   23.40
  -1  -3  -5  165.28   16.30
  -1  -3  -5  166.68   12.00
  -1  -3  -5  121.09   17.10
   1  -3   5  161.28   15.70
  -1  -3  -5  176.58   16.50
   1   3   5  154.68   16.10
   1   3   5  182.78   18.00
  -2  -3  -5   72.89   12.30
  -2  -3  -5  104.59   10.50
   2  -3   5   76.09    9.90
  -2  -3  -5   78.99   15.30
  -2   3  -5   95.49   14.90
   2   3   5  108.99   13.90
   2   3   5   89.69   14.50
   2   3   5   97.39   12.10
  -3  -3  -5  778.12   34.90
  -3  -3  -5  710.63   33.90
   3  -3   5  796.02   29.00
  -3  -3  -5  780.32   35.70
  -3  -3  -5  768.92   37.70
   3   3   5  787.12   40.10
  -3   3  -5  742.23   34.60
  -3   3  -5  713.53   35.10
  -3   3  -5  681.53   35.50
   3   3   5  812.62   38.00
   3   3   5  720.43   36.60
  -4  -3  -5   28.60   10.10
  -4  -3  -5   12.00    9.00
  -4  -3  -5   38.60   10.00
   4  -3   5   21.90    5.60
  -4  -3  -5   11.00    6.20
  -4   3  -5   36.10   12.80
   4   3   5   24.50    9.20
  -4   3  -5   20.00   11.80
  -4   3  -5   29.30    8.90
   4   3   5    5.30   10.00
   4   3   5   22.20    9.60
   4   3   5  -13.00   19.60
  -4   3  -5   15.20   10.10
  -5  -3  -5  122.39   13.70
  -5  -3  -5  131.39   15.90
  -5  -3  -5  126.89   16.20
  -5  -3  -5  132.69   17.90
  -5  -3  -5  135.39   17.30
   5  -3   5  107.59    9.10
   5   3   5  145.09   20.70
  -5   3  -5  125.59   13.00
  -5   3  -5  115.79   18.80
   5   3   5  120.89   19.70
   5   3   5  113.29   15.90
  -5   3  -5   86.79   17.00
   5   3   5   96.39   15.40
  -5   3  -5  115.69   19.00
  -6  -3  -5   13.80    9.40
  -6  -3  -5    4.90    8.60
   6  -3   5    4.40    6.20
  -6  -3  -5    1.60    7.60
  -6  -3  -5    6.00    8.50
   6   3   5   12.80    9.50
   6   3   5    4.50   11.10
   6   3   5  -17.80   10.30
  -6   3  -5    9.60   12.20
  -6   3  -5   14.30    9.60
   6   3   5    1.40   10.50
   6   3   5   -3.60    5.50
  -6   3  -5   16.40   10.30
   6   3   5  -24.30   21.20
  -6   3  -5   -7.30    6.90
   7  -3   5  123.39   10.50
  -7  -3  -5  104.29   18.20
  -7  -3  -5  120.09   18.00
  -7  -3  -5  147.79   16.20
   7   3   5  134.89   19.20
  -7   3  -5  127.49   17.80
  -7   3  -5  140.39   22.00
   7   3   5  112.89   18.30
   7   3   5  133.59   18.30
   7   3   5  128.39   22.10
   8  -3   5  334.97   18.40
  -8  -3  -5  322.27   23.60
  -8  -3  -5  315.57   22.30
  -8  -3  -5  298.07   22.60
   8   3   5  364.16   34.10
   8   3   5  326.37   20.90
  -8   3  -5  321.47   23.10
   8   3   5  305.67   23.40
   8   3   5  348.37   27.90
  -8   3  -5  334.07   24.30
   8   3   5  355.56   25.40
  -9  -3  -5   12.60   11.20
  -9  -3  -5  -10.00    8.90
  -9  -3  -5    8.30    9.50
   9   3   5  -13.90    7.70
   9   3   5    2.50   10.30
  -9   3  -5   -4.20   10.70
  -9   3  -5    0.00    7.50
   9   3   5  -11.50    9.80
   9   3   5   13.40   12.80
   9   3   5   -0.50   19.10
 -10  -3  -5  128.09   17.90
  10  -3   5   99.69   14.20
 -10  -3  -5  109.49   16.80
  10   3   5  118.69   20.40
 -10   3  -5  158.78   20.60
  10   3   5  109.49   25.10
 -10   3  -5  144.19   21.70
  10   3   5  147.39   21.50
  10   3   5  126.99   16.60
 -11  -3  -5    6.80    8.00
 -11  -3  -5    5.10    9.10
  11  -3   5   -1.30   15.00
  11   3   5   14.90   11.50
 -11   3  -5   -3.10   10.10
  11   3   5  -32.30   22.80
  11   3   5    4.00   12.30
  11   3   5    4.20    7.60
 -11   3  -5   11.30   11.30
 -12  -3  -5   72.39   11.60
 -12  -3  -5   76.59   15.10
  12   3   5   90.99   13.70
  12   3   5   78.89   15.40
 -12   3  -5   57.29   10.50
  12   3   5   58.59   11.00
 -12   3  -5   91.59   15.00
 -13  -3  -5   30.10   11.70
  13  -3   5   25.80   10.10
 -13   3  -5   21.00    8.50
 -13   3  -5   25.80   17.90
  13   3   5   26.00   11.90
  13   3   5   14.60   15.40
 -14  -3  -5   18.40    8.20
 -14   3  -5   -0.40    8.10
  14   3   5   19.70   13.00
  14   3   5   15.10    8.60
 -14   3  -5   16.10    6.90
 -16  -4   5   45.80    9.40
 -16  -4   5   35.60    7.90
  16  -4  -5   41.80   12.70
  16  -4  -5   44.50   11.50
 -16   4   5   60.79   11.80
  16   4  -5   45.20    8.60
 -15  -4   5   -1.00    7.10
 -15  -4   5   -4.10    6.40
  15  -4  -5   12.20    4.90
 -15   4   5   -1.10    6.60
  15   4  -5    8.60    7.70
  15   4  -5   19.50   15.90
 -14  -4   5    6.10    8.60
 -14  -4   5    3.30    7.20
  14  -4  -5   10.30    6.60
  14   4  -5   -3.40    8.90
  14   4  -5   -1.10    4.80
 -14   4   5    5.60    7.70
 -14   4   5   -6.70    9.80
  13  -4  -5   -9.30    6.40
 -13  -4   5    8.70   10.70
 -13  -4   5   -8.10    8.30
 -13  -4   5    6.20    8.50
 -13   4   5   -0.20   10.50
 -13   4   5    7.00   10.60
  13   4  -5   -5.80    6.70
  13   4  -5   -0.70    8.00
 -12  -4   5   30.50   11.90
  12  -4  -5   28.40   19.90
 -12  -4   5   54.09   11.60
 -12  -4   5   38.10   10.00
 -12   4   5   48.10   10.70
  12   4  -5   45.30   14.60
  12   4  -5   40.70   10.10
 -12   4   5   59.09   12.70
 -11  -4   5  112.59   19.80
 -11  -4   5   89.49   14.60
  11  -4  -5  114.69   14.30
  11  -4  -5  129.79   18.60
  11   4  -5  108.59   19.80
 -10  -4   5  224.08   17.90
  10  -4  -5  206.58   17.00
  10  -4  -5  207.68   21.80
 -10  -4   5  221.58   20.70
 -10  -4   5  254.87   22.90
 -10  -4   5  243.78   24.20
 -10   4   5  206.08   27.60
 -10   4   5  219.98   23.40
 -10   4   5  247.18   24.60
  10   4  -5  208.18   19.30
  10   4  -5  210.18   28.90
  -9  -4   5  267.57   22.60
  -9  -4   5  270.47   23.10
   9  -4  -5  186.78   24.10
   9  -4  -5  265.37   16.90
  -9  -4   5  296.17   25.40
  -9  -4   5  285.67   19.70
  -9   4   5  206.48   23.20
  -9   4   5  250.37   25.00
  -9   4   5  275.37   45.00
   9   4  -5  261.47   23.10
   9   4  -5  285.77   22.70
   9   4  -5  245.68   19.80
  -8  -4   5   -6.10    9.60
  -8  -4   5  -12.80    8.20
   8  -4  -5    2.00    8.10
   8  -4  -5    0.00    7.50
   8  -4  -5  -16.80    7.80
  -8  -4   5    0.90    6.60
  -8  -4   5    1.80    9.30
  -8   4   5   -8.70   10.20
  -8   4   5   -3.00   10.80
   8   4  -5   13.90   12.30
  -8   4   5   -6.80   26.00
   8   4  -5  -12.20   10.00
   8   4  -5    2.20   10.10
   8   4  -5    6.80    7.30
   7  -4  -5   32.00   10.90
  -7  -4   5   70.69   12.10
  -7  -4   5   39.20   12.40
  -7  -4   5   50.79   11.30
   7  -4  -5   49.00   10.20
   7  -4  -5   71.09   13.40
  -7  -4   5   45.20   11.90
   7   4  -5   73.59   17.80
  -7   4   5   31.10   12.80
  -7   4   5   59.59   13.80
  -7   4   5   46.60   25.60
   7   4  -5   31.30   12.20
   7   4  -5   48.00   12.90
   7   4  -5   59.29   10.50
   7   4  -5   48.40   14.80
  -6  -4   5  363.56   21.10
   6  -4  -5  370.66   24.60
  -6  -4   5  400.66   27.40
   6  -4  -5  347.07   23.20
   6  -4  -5  353.56   19.30
  -6  -4   5  316.77   25.00
  -6  -4   5  331.87   26.00
   6   4  -5  396.96   26.20
  -6   4   5  388.96   27.60
   6   4  -5  374.66   25.10
   6   4  -5  368.96   27.20
  -5  -4   5   25.10    7.80
  -5  -4   5    8.70   13.70
   5  -4  -5   21.00    7.00
   5  -4  -5   22.70    8.40
   5  -4  -5   31.40    9.10
  -5  -4   5   33.50   11.30
   5   4  -5   14.30    7.70
  -5   4   5   37.80   12.70
   5   4  -5   16.70   40.40
   5   4  -5   19.40   11.90
  -5   4   5   -0.60   21.80
   5   4  -5   10.10   10.10
   4  -4  -5   83.79   13.70
   4  -4  -5   71.99   12.30
  -4  -4   5   82.69   11.50
  -4  -4   5   70.29   13.90
  -4  -4   5   82.99   15.70
   4  -4  -5   76.19   11.70
   4   4  -5   74.19   15.10
   4   4  -5   68.49   22.40
  -4   4   5  118.49   19.60
  -4   4   5   98.49   14.20
   4   4  -5   58.09   12.30
   4   4  -5   65.39    9.90
   4   4  -5   80.39   12.90
  -4   4   5   94.99   17.90
  -3  -4   5  314.77   19.60
  -3  -4   5  319.27   25.50
   3  -4  -5  342.57   23.60
  -3  -4   5  278.97   29.30
   3  -4  -5  318.57   23.70
   3  -4  -5  343.47   27.00
   3  -4  -5  297.87   17.90
   3  -4  -5  282.97   29.70
  -3   4   5  343.37   20.60
   3   4  -5  333.37   23.40
   3   4  -5  332.07   24.80
   3   4  -5  337.57   19.40
  -3   4   5  375.76   25.70
   3   4  -5  319.17   25.10
   3   4  -5  331.37   24.90
  -3   4   5  325.37   27.90
   2  -4  -5   13.40    9.60
  -2  -4   5   30.90    8.40
   2  -4  -5   11.30    8.80
   2  -4  -5   13.80    7.50
   2   4  -5   18.80   10.50
   2   4  -5   20.40    7.20
   2   4  -5   -1.60   10.50
  -2   4   5   25.90    7.30
   2   4  -5    4.50    7.10
  -2   4   5   16.60   15.90
  -2   4   5   28.10   13.10
   1  -4  -5   19.90    8.90
   1  -4  -5   27.50    7.00
   1  -4  -5    0.20   11.00
   1  -4  -5   -4.20   12.70
  -1  -4   5    7.90    7.90
   1  -4  -5   15.70    9.20
  -1   4   5   11.30   13.00
  -1   4   5   16.30    7.90
   1   4  -5   22.00    7.60
   1   4  -5   38.30   12.10
  -1   4   5    8.80   12.70
   1   4  -5   19.50   10.10
   0  -4  -5   46.60   11.70
   0  -4  -5   54.39   11.80
   0  -4  -5   44.30   11.90
   0  -4   5   43.60    9.90
   0  -4  -5   37.20   11.60
   0  -4  -5   47.60    9.30
   0   4   5   50.39   14.30
   0   4   5   35.60   12.20
   0   4   5   52.99   12.30
   0   4  -5   39.10   11.20
   0   4  -5   42.60   11.60
   0   4  -5   61.59   13.20
   0   4   5   40.80    9.20
  -1  -4  -5   -4.10   13.20
  -1  -4  -5   22.50    6.90
  -1  -4  -5    8.50    9.60
  -1  -4  -5   33.00   13.40
  -1  -4  -5   27.80   10.50
   1   4   5   31.50   14.10
   1   4   5   41.70   12.70
  -1   4  -5   19.50   10.90
   1   4   5   40.00    9.00
  -1   4  -5   30.70   10.20
   1   4   5   44.80   11.20
  -1   4  -5   37.50   10.40
  -2  -4  -5    7.70    6.60
  -2  -4  -5   18.70   14.50
  -2  -4  -5   -2.50    8.90
  -2  -4  -5   12.50   10.50
  -2  -4  -5    0.00    8.30
   2   4   5   -1.30    8.70
   2   4   5    3.00    8.80
   2   4   5   -5.10    6.60
  -2   4  -5    5.70   10.00
   2   4   5   -3.20   15.90
  -2   4  -5    4.60   10.50
  -2   4  -5   -3.30    5.10
  -3  -4  -5    9.90   10.40
  -3  -4  -5   23.60   12.00
  -3  -4  -5   -0.30    6.00
  -3  -4  -5   -4.00    8.20
   3   4   5    9.00    9.80
  -3   4  -5   11.70   14.80
   3   4   5   -2.10    9.00
  -3   4  -5    5.10   10.20
  -4  -4  -5   21.80   11.80
  -4  -4  -5   12.40   10.10
  -4  -4  -5   28.40   10.50
  -4  -4  -5   42.40   13.00
  -4  -4  -5   34.30    8.40
  -4   4  -5   45.90   11.10
   4   4   5   21.30   21.00
   4   4   5   14.00   10.80
  -4   4  -5   38.20    9.70
  -4   4  -5   16.50   14.00
  -4   4  -5   47.50   12.20
  -5  -4  -5   76.79   16.20
  -5  -4  -5  115.99   17.50
  -5  -4  -5   93.09   16.00
   5   4   5  106.49   15.00
  -5   4  -5  107.79   17.50
  -5   4  -5   93.09   19.60
  -5   4  -5   75.09   15.20
   5   4   5   79.89   14.10
   5   4   5   84.09   17.00
  -5   4  -5   76.19   13.70
  -6  -4  -5   22.80   12.60
  -6  -4  -5   15.50    9.90
  -6  -4  -5   -0.90    9.20
  -6  -4  -5   15.10    8.10
  -6   4  -5    9.10    9.00
   6   4   5   10.10    6.60
   6   4   5    9.50   25.60
   6   4   5   16.70   12.30
   6   4   5   22.10   12.70
  -6   4  -5    7.00   11.50
  -6   4  -5    3.30    9.10
  -6   4  -5   -2.30   10.20
  -7  -4  -5  213.58   18.90
  -7  -4  -5  203.38   21.20
  -7  -4  -5  221.88   21.10
  -7  -4  -5  257.87   22.30
  -7   4  -5  209.28   20.30
  -7   4  -5  218.98   21.80
   7   4   5  215.88   24.80
   7   4   5  232.38   20.60
  -7   4  -5  194.18   23.00
  -7   4  -5  223.08   23.60
   7   4   5  203.48   36.70
  -8  -4  -5  504.55   31.30
  -8  -4  -5  381.06   23.00
  -8  -4  -5  391.56   30.40
   8   4   5  481.25   33.20
   8   4   5  433.96   33.00
   8   4   5  291.57   44.30
  -8   4  -5  558.14   40.80
  -9  -4  -5   33.60   10.40
  -9  -4  -5   19.50   11.20
  -9  -4  -5   10.60    8.70
  -9   4  -5   20.00   11.40
  -9   4  -5   29.00   12.80
   9   4   5   13.90    9.60
  -9   4  -5   -0.60   10.90
  -9   4  -5   -7.40   13.10
   9   4   5   33.70   14.30
 -10  -4  -5    3.90   11.30
 -10  -4  -5   -7.80    8.20
  10   4   5   -1.10    6.30
 -10   4  -5    4.90    7.80
  10   4   5    8.60    9.20
 -11  -4  -5    5.90    8.20
 -11  -4  -5   12.90    8.20
 -11   4  -5    0.20    9.60
  11   4   5    6.30    9.00
 -11   4  -5   15.50   18.10
  11   4   5   14.00   10.00
 -12  -4  -5   11.20   10.70
 -12  -4  -5    0.90    7.00
 -12   4  -5    0.50    6.30
  12   4   5   -2.50    8.30
  12   4   5   -7.30   13.90
 -12   4  -5    9.80    9.00
 -13  -4  -5    6.90    7.00
 -13   4  -5   -4.50    9.30
  13   4   5   11.60    8.40
 -13   4  -5    6.30    7.50
 -13  -5   5   18.70    7.80
 -13  -5   5   34.60   16.80
 -13   5   5    4.40    8.80
 -13   5   5   20.40    9.90
  13   5  -5   35.30    6.80
  12  -5  -5    1.90    7.30
 -12  -5   5    5.80   10.60
 -12  -5   5   28.90    9.40
 -12  -5   5   21.10    7.00
  12   5  -5   19.60   18.20
  12   5  -5   19.90    8.50
 -12   5   5   12.80    7.10
 -12   5   5    5.50    9.50
 -11  -5   5   53.59   11.00
 -11  -5   5   52.19    9.70
 -11  -5   5   58.39   12.00
  11  -5  -5   51.69   10.60
 -11  -5   5   54.49   10.10
  11   5  -5   66.89   14.20
 -11   5   5   40.60   11.20
 -11   5   5   56.39   11.60
 -11   5   5   17.30   13.90
  11   5  -5   38.80    8.90
 -10  -5   5   12.80    9.00
 -10  -5   5   -1.90   10.50
  10  -5  -5    2.80    7.40
 -10  -5   5    7.90    7.50
 -10  -5   5    1.10    8.20
  10   5  -5   14.90   11.20
 -10   5   5   16.10    8.40
 -10   5   5   12.00   10.60
  10   5  -5   -0.30    6.90
 -10   5   5    0.10   10.20
  -9  -5   5   31.40   10.70
  -9  -5   5   10.90   10.80
  -9  -5   5   14.90    7.60
   9  -5  -5   -8.40    8.10
  -9  -5   5   11.70    8.00
  -9   5   5   11.70   17.20
   9   5  -5   14.90   15.30
   9   5  -5   13.50    7.50
   9   5  -5    7.90   12.50
  -9   5   5   18.80    9.10
  -9   5   5   14.00    9.00
  -8  -5   5    7.60    7.60
  -8  -5   5    6.80   10.90
  -8  -5   5   -1.40    9.50
  -8  -5   5   -3.60    8.90
   8  -5  -5   20.80   12.00
  -8   5   5   12.10   11.80
   8   5  -5   36.50   15.90
   8   5  -5    9.70   12.10
  -8   5   5   17.90   32.80
  -8   5   5    8.20   11.00
   8   5  -5    7.20    7.20
  -7  -5   5   98.99   14.40
   7  -5  -5  105.99   17.20
  -7  -5   5  100.69   16.00
  -7  -5   5  109.39   15.40
  -7   5   5  140.19   29.50
   7   5  -5  109.69   18.40
   7   5  -5  112.49   15.50
   6  -5  -5    5.50   10.50
  -6  -5   5   33.90   10.70
  -6  -5   5    2.70   10.90
  -6  -5   5   -8.70    9.40
  -6  -5   5    3.10    6.50
   6  -5  -5  -19.80    7.50
   6   5  -5    7.70    9.60
  -6   5   5   12.50   35.60
  -6   5   5    2.70    8.30
   6   5  -5   -5.10   14.20
  -6   5   5   -3.80   11.00
   6   5  -5    6.00   20.00
   6   5  -5    7.70    6.90
   5  -5  -5   47.00   17.20
   5  -5  -5   43.50   12.10
   5  -5  -5   42.80   14.10
   5  -5  -5   35.30    9.80
  -5  -5   5   54.49   13.70
  -5  -5   5   40.20    9.10
  -5  -5   5   47.20   12.50
  -5  -5   5   23.30   11.80
   5   5  -5   16.00   12.50
   5   5  -5   24.60    7.20
  -5   5   5   48.80   25.10
  -5   5   5   30.50   13.50
  -5   5   5   34.90   13.80
   5   5  -5   50.49   10.40
   5   5  -5   22.90   32.10
   4  -5  -5  395.16   29.00
  -4  -5   5  423.56   29.10
   4  -5  -5  473.15   33.40
  -4  -5   5  453.95   24.20
   4  -5  -5  404.46   29.40
  -4  -5   5  417.26   28.50
  -4  -5   5  390.56   26.70
   4  -5  -5  417.06   24.10
   4   5  -5  441.86   30.60
   4   5  -5  428.76   21.90
  -4   5   5  405.26   30.40
  -4   5   5  420.56   30.40
   4   5  -5  400.66   26.60
   4   5  -5  458.75   55.29
  -4   5   5  393.36   52.59
   3  -5  -5    3.40    6.90
  -3  -5   5  -22.50   12.10
   3  -5  -5   -5.30    8.90
   3  -5  -5   -9.60   11.50
  -3  -5   5    2.70   11.50
  -3  -5   5    2.00   12.10
   3  -5  -5  -24.60   11.30
  -3  -5   5    7.30    8.50
   3  -5  -5  -15.00   11.40
  -3   5   5  -24.00   28.10
   3   5  -5   -9.00    7.10
   3   5  -5    1.20    7.70
   3   5  -5   12.30   36.90
  -3   5   5    4.90    7.30
   3   5  -5   10.10   10.10
  -3   5   5   12.90   12.90
   2  -5  -5    1.20    6.60
  -2  -5   5   12.00   11.50
  -2  -5   5   15.50    9.00
   2  -5  -5   18.50   12.60
   2  -5  -5   -6.90   10.50
  -2  -5   5  -12.00   13.30
   2  -5  -5   10.40   11.30
   2   5  -5  -17.40   40.00
  -2   5   5   -6.10    6.70
  -2   5   5    2.90    9.40
  -2   5   5  -11.80   25.80
   2   5  -5    4.00   11.70
   2   5  -5   -4.80    5.80
   1  -5  -5   17.30   12.70
  -1  -5   5   25.80    8.40
   1  -5  -5   23.80   11.80
   1  -5  -5   17.30    7.50
   1  -5  -5   13.70   10.50
   1   5  -5   18.50   10.80
  -1   5   5   17.00   13.60
  -1   5   5   20.90    8.70
   1   5  -5   28.30   15.40
  -1   5   5   13.50   21.20
   1   5  -5   34.30   13.10
   0  -5  -5   45.20   11.50
   0  -5  -5   35.40   12.20
   0  -5  -5   62.79   17.00
   0  -5   5   68.49   11.40
   0  -5  -5   48.30   10.90
   0   5   5   44.40   10.70
   0   5  -5   42.10   11.60
   0   5  -5   44.10   11.60
   0   5  -5   44.40   13.20
   0   5   5   27.20   14.50
  -1  -5  -5   86.99   17.80
   1  -5   5   69.89   12.00
  -1  -5  -5   88.19   18.00
  -1  -5  -5   79.99   17.90
  -1  -5  -5   92.89   13.20
   1   5   5   82.09   13.60
   1   5   5   66.59   12.00
  -1   5  -5   80.49   15.80
  -1   5  -5   77.79   14.20
  -1   5  -5   82.49   13.70
   1   5   5  105.79   21.70
  -2  -5  -5   -3.70    8.60
  -2  -5  -5    2.50    9.40
  -2  -5  -5    0.90   10.20
  -2  -5  -5    2.90    7.10
   2   5   5   -3.80   14.10
   2   5   5   -5.10    9.60
   2   5   5    1.50    7.60
  -2   5  -5   -3.60   10.40
  -2   5  -5  -26.30   10.10
  -2   5  -5   -4.70    5.30
  -3  -5  -5  287.87   23.10
  -3  -5  -5  276.67   22.80
  -3  -5  -5  276.57   19.80
  -3   5  -5  271.47   23.10
  -3   5  -5  311.97   23.50
  -3   5  -5  278.47   23.50
   3   5   5  289.77   26.50
   3   5   5  286.17   23.10
   3   5   5  296.27   20.70
   3   5   5  277.27   27.60
  -4  -5  -5  563.54   35.60
  -4  -5  -5  593.24   29.60
   4   5   5  593.64   37.50
   4   5   5  613.94   31.30
  -5  -5  -5   14.50    9.70
  -5  -5  -5   58.19   15.10
  -5  -5  -5   23.00    8.20
  -5  -5  -5   24.70    9.70
  -5   5  -5   16.00   12.30
   5   5   5   24.50    9.40
  -5   5  -5   26.80    8.90
   5   5   5   37.70   12.90
   5   5   5   28.50   10.90
  -5   5  -5   14.70   13.60
  -5   5  -5   28.80   10.60
  -6  -5  -5   34.10    9.00
  -6  -5  -5   52.89   10.90
  -6  -5  -5   32.50   23.90
  -6  -5  -5   57.19   10.30
  -6   5  -5   23.10   12.90
   6   5   5   43.70   10.30
   6   5   5   38.60   12.30
  -6   5  -5   55.19   11.00
   6   5   5   36.70   12.50
  -6   5  -5   39.60   11.90
  -6   5  -5   41.60   12.80
  -7  -5  -5    6.70   10.20
  -7  -5  -5    6.60    5.70
  -7  -5  -5    4.70    6.30
  -7  -5  -5   10.20    9.40
  -7   5  -5   17.20   11.00
   7   5   5    7.20   11.80
  -7   5  -5    0.50   11.00
  -7   5  -5   -5.50    8.80
  -7   5  -5    9.90   12.50
   7   5   5    3.10    8.00
  -8  -5  -5   84.19   14.90
  -8  -5  -5   41.60   10.00
  -8  -5  -5   63.69   12.00
  -8  -5  -5   29.90   12.80
  -8   5  -5   63.79   19.30
  -8   5  -5   42.70   15.00
  -8   5  -5   48.80   18.20
   8   5   5   56.19    9.80
   8   5   5   55.59   23.70
  -9  -5  -5   23.90    9.60
  -9  -5  -5   14.20    8.60
  -9  -5  -5   32.60   11.90
  -9   5  -5   25.80    7.80
  -9   5  -5   39.30    8.90
   9   5   5   26.60    7.20
   9   5   5   13.50   10.20
  -9   5  -5   31.30    8.90
  -9   5  -5   46.10   11.60
 -10  -5  -5   29.00    8.70
 -10   5  -5   41.30    9.80
  10   5   5    7.10   16.10
 -10   5  -5   25.70   10.10
  10   5   5   52.19    9.10
 -11  -5  -5    7.00   12.30
 -11  -5  -5   33.10    7.00
 -11   5  -5   49.20    8.30
  11   5   5   38.20   10.10
 -10  -6   5   43.50    7.30
 -10  -6   5   23.20    8.30
 -10  -6   5   24.60    6.00
  10   6  -5   38.40    7.30
 -10   6   5   32.60    7.30
 -10   6   5   41.20    7.80
 -10   6   5   39.40    9.50
  -9  -6   5    4.90    4.80
  -9  -6   5    9.60    8.60
   9  -6  -5    1.70   11.60
  -9  -6   5    4.90    5.60
  -9  -6   5    4.70    6.90
  -9   6   5   12.70    8.20
   9   6  -5   -4.70    4.60
  -9   6   5    4.70    6.30
  -9   6   5   21.60    7.40
  -8  -6   5    3.60    8.20
  -8  -6   5    9.00    8.00
  -8  -6   5   11.30    7.90
  -8  -6   5   -2.40    6.20
   8   6  -5   10.20   14.80
   8   6  -5    6.60    5.30
  -8   6   5    8.20   10.40
  -8   6   5   12.20    9.20
  -8   6   5   -6.10    9.00
   7  -6  -5    6.60   11.70
  -7  -6   5   15.80    9.00
  -7  -6   5    6.00    7.70
  -7  -6   5    8.30    6.50
  -7  -6   5    7.90    6.40
  -7   6   5   13.30    7.70
   7   6  -5    3.70    6.70
  -7   6   5    2.30   15.50
   7   6  -5    1.50    8.70
   7   6  -5   27.30   20.80
  -7   6   5   -2.80    9.50
  -6  -6   5   14.40    8.60
  -6  -6   5   27.30    6.40
  -6  -6   5   15.30   12.20
  -6  -6   5   11.80    8.40
   6  -6  -5   12.20   11.00
   6   6  -5    9.30   17.00
  -6   6   5   -1.60   17.00
  -6   6   5   17.30   17.50
   6   6  -5   15.10   23.90
  -6   6   5   26.00    9.30
  -5  -6   5   68.29   20.30
   5  -6  -5   96.99   12.30
  -5  -6   5   85.39   15.30
  -5  -6   5   92.69   11.80
  -5  -6   5   62.79   12.90
   5  -6  -5  119.39   14.00
   5   6  -5   98.99   16.80
  -5   6   5  113.09   18.30
  -5   6   5  105.59   17.70
  -5   6   5   64.29   21.50
   5   6  -5  128.29   28.80
   5   6  -5  105.59   20.90
  -4  -6   5   48.60    9.00
  -4  -6   5   37.70   11.60
   4  -6  -5   55.79    9.50
   4  -6  -5   74.09   13.90
  -4  -6   5   85.49   15.80
  -4  -6   5   71.29   24.70
  -4   6   5   30.10   11.70
   4   6  -5   59.29   13.30
   4   6  -5   26.50   23.40
   4   6  -5   18.00   32.10
  -4   6   5   53.19   17.50
  -4   6   5   74.49   13.00
  -3  -6   5   11.90    8.40
   3  -6  -5    6.00    7.10
   3  -6  -5   16.50    7.30
  -3  -6   5   16.60    9.90
   3   6  -5   17.10   31.60
  -3   6   5    4.20   10.90
   3   6  -5   23.30   18.20
   3   6  -5   28.10    9.30
  -3   6   5   22.70    9.00
  -3   6   5   23.40   25.00
   2  -6  -5   90.09   16.20
  -2  -6   5   84.49   12.40
  -2  -6   5   45.90   12.80
   2  -6  -5   79.09   12.40
   2   6  -5   84.59   35.30
  -2   6   5   66.79   13.90
   2   6  -5   65.59   16.60
   2   6  -5   59.29   11.70
  -2   6   5   70.09   13.60
  -2   6   5   61.69   18.00
   1  -6  -5   92.59   16.30
   1  -6  -5  132.89   19.30
  -1  -6   5   85.29   14.10
   1  -6  -5   88.09   10.70
  -1   6   5   73.59   21.70
   1   6  -5  116.19   15.80
   1   6  -5   40.40   42.40
  -1   6   5   86.69   14.40
  -1   6   5  103.39   18.10
   1   6  -5   73.79   14.40
   0  -6   5  163.68   15.10
   0  -6  -5  168.88   19.60
   0  -6  -5  162.78   17.80
   0  -6  -5  186.78   15.60
   0  -6   5  210.98   30.80
   0   6  -5  177.68   17.10
   0   6  -5  208.08   19.30
   0   6   5  164.98   19.40
   0   6  -5  128.69   51.69
   0   6   5  141.79   23.80
  -1  -6  -5    2.30    6.10
  -1  -6  -5   -2.40    8.30
  -1  -6  -5    1.10    6.80
   1   6   5    1.90    7.40
  -1   6  -5   -5.60   50.49
  -1   6  -5   14.90   10.80
   1   6   5  -19.60    9.40
   1   6   5   -0.40    6.20
  -1   6  -5   -3.40    6.90
  -2  -6  -5   70.39   12.10
  -2  -6  -5   52.29   10.40
  -2  -6  -5   39.20    9.50
  -2   6  -5   60.99   58.69
   2   6   5   26.90   13.30
   2   6   5   69.29   11.00
  -2   6  -5   88.79   13.90
  -2   6  -5   48.20   13.50
   2   6   5   52.89    9.20
  -3  -6  -5    2.80    6.70
  -3  -6  -5    4.60    7.70
  -3  -6  -5    5.60    5.70
   3   6   5    6.80    6.10
   3   6   5   14.00   11.00
  -3   6  -5    0.90    7.10
  -3   6  -5    2.70    8.80
  -3   6  -5   -9.60   39.20
  -4  -6  -5    8.00    7.50
  -4  -6  -5    3.50    7.90
  -4  -6  -5    1.80    6.80
   4   6   5   19.40    6.60
  -4   6  -5    6.80   18.10
  -4   6  -5   18.10   10.90
  -4   6  -5   44.80   25.10
  -5  -6  -5  107.79   19.40
  -6  -6  -5   39.40    7.40
  -6  -6  -5   24.00    7.70
  -6  -6  -5    9.50    6.30
   6   6   5   16.60    6.40
  -6   6  -5   23.70   10.30
  -6   6  -5   25.70   16.80
  -7  -6  -5   46.70    8.70
  -7  -6  -5   28.90    7.60
  -7   6  -5   40.00    7.60
  -7   6  -5    3.60   21.30
   7   6   5   28.80    6.30
  19   0  -6    2.00    4.80
  19   0  -6   -0.90    4.30
  19   0  -6   -1.80    9.00
  19   0  -6   -0.40    6.20
  18   0  -6   10.50    5.60
  18   0  -6    2.10    9.10
  18   0  -6   -0.20   11.10
  18   0  -6   -2.20    6.30
  17   0  -6   -0.80    6.80
  17   0  -6   -2.50    7.80
  17   0  -6   -1.20    7.90
  17   0  -6   -3.30    7.40
  16   0  -6   32.30    8.40
  16   0  -6   24.60   10.00
  16   0  -6   32.40    9.70
  16   0  -6   37.00   14.00
  15   0  -6   -4.70    8.80
  15   0  -6    4.90    7.70
  15   0  -6    0.90    6.20
  15   0  -6   -9.10   13.30
  15   0  -6   -9.90   17.40
  15   0  -6   11.90    7.00
 -14   0   6  103.89   22.00
  14   0  -6   87.89   19.50
  14   0  -6  107.49   19.80
  14   0  -6  113.09   17.30
 -14   0   6  115.39   16.60
  14   0  -6   95.09   13.80
  14   0  -6   88.59   12.10
  14   0  -6  122.09   16.50
 -13   0   6   10.30   14.60
  13   0  -6    2.30   12.20
  13   0  -6   -4.60    7.20
 -13   0   6  -33.60   18.50
  13   0  -6   -6.50    5.30
  13   0  -6  -11.20    8.30
 -13   0   6   12.20    8.80
  13   0  -6  -11.40    9.70
  13   0  -6    0.30   10.40
  12   0  -6   27.20    9.20
 -12   0   6   17.60    9.40
 -12   0   6   34.50   19.20
 -12   0   6   18.50   15.90
  12   0  -6   16.10    6.30
  12   0  -6   21.40    8.90
  12   0  -6   12.40   11.10
  12   0  -6   23.00   11.10
  12   0  -6    3.30    8.80
 -11   0   6   22.50    8.50
  11   0  -6   -5.20    7.90
 -11   0   6    7.10   10.10
  11   0  -6   13.70    6.90
 -11   0   6  -15.40   11.80
  11   0  -6    1.50    7.60
  11   0  -6    0.30    8.40
  10   0  -6  600.84   33.10
 -10   0   6  612.54   30.00
 -10   0   6  572.94   29.60
  10   0  -6  645.64   25.90
  10   0  -6  592.34   34.20
 -10   0   6  597.94   32.70
  -9   0   6   -4.30    4.90
   9   0  -6   -0.30    6.30
   9   0  -6  -11.10    3.30
   9   0  -6   -3.40    4.10
   8   0  -6   57.19    9.30
   8   0  -6   43.20   10.40
   8   0  -6   46.50    9.90
  -8   0   6   71.19   12.90
  -7   0   6   -4.20    6.30
   7   0  -6    4.10    6.00
   6   0  -6   26.10    7.40
   6   0  -6   24.10    8.10
   5   0  -6   -4.30    4.60
   5   0  -6   -1.40    5.50
   4   0  -6  117.79   11.30
   4   0  -6  108.79   11.20
   3   0  -6   -2.00    4.50
   3   0  -6   -0.10    4.80
   1   0  -6    1.10    4.00
   1   0  -6    1.00    4.30
   0   0  -6  225.38   12.70
   0   0  -6  195.38   12.20
  -1   0  -6   -1.60    4.10
  -1   0  -6    2.70    3.90
  -2   0  -6  545.35   23.40
  -3   0  -6    0.00    4.00
   3   0   6   -5.50    4.60
  -4   0  -6  385.86   19.10
   4   0   6  373.46   21.50
  -5   0  -6    7.80    7.00
   5   0   6    0.80    5.30
   5   0   6    1.50    5.80
   6   0   6   12.70    6.70
   6   0   6    1.90    5.80
  -6   0  -6   10.30    7.70
   6   0   6    6.10    6.50
   7   0   6    5.60    6.90
   7   0   6    4.40    5.40
   7   0   6   -2.70    6.60
   8   0   6   16.00    8.90
   8   0   6   19.00    6.60
   8   0   6   17.60    9.90
   8   0   6   22.30   10.10
  -8   0  -6   13.30    9.60
  -8   0  -6   -0.20    9.50
   9   0   6  -11.80    9.40
   9   0   6  -11.80    8.40
   9   0   6    6.40   10.90
   9   0   6  -12.10    9.10
  -9   0  -6   -1.80    8.80
   9   0   6   -4.70    5.60
  -9   0  -6    5.20    9.40
   9   0   6  -12.90    8.20
 -10   0  -6  165.68   20.80
 -10   0  -6  170.48   21.30
  10   0   6  182.58   15.20
  10   0   6  146.69   23.00
  10   0   6  207.48   21.60
  10   0   6  198.68   24.60
  10   0   6  170.68   23.40
  11   0   6    6.50    6.80
  11   0   6    0.80   15.60
  11   0   6    5.00   16.30
  11   0   6   11.90   10.70
  11   0   6   -0.60   12.20
 -11   0  -6   -5.80    6.80
 -11   0  -6    2.70    7.50
  12   0   6   36.20   17.60
  12   0   6   24.30   16.00
 -12   0  -6   29.30   10.20
  12   0   6   28.20   11.60
  12   0   6    8.10   17.10
  12   0   6    6.60    7.20
  13   0   6  -23.80   18.50
  13   0   6    0.50    7.00
  13   0   6    3.30    9.80
  13   0   6    6.70   19.90
 -13   0  -6   -2.60   10.40
  13   0   6   71.49   25.00
  14   0   6  102.79   13.10
  14   0   6  128.39   14.30
 -14   0  -6  112.19   13.80
 -14   0  -6   97.99   14.30
  15   0   6   -3.20    7.30
  15   0   6   -4.70    7.20
 -15   0  -6    2.60    9.50
 -15   0  -6   -3.90    9.40
  16   0   6   11.30    4.80
 -16   0  -6   10.80    6.30
  16   0   6    6.80    4.70
 -16   0  -6   11.30    5.80
  19  -1  -6   31.10    5.70
  19  -1  -6   27.10    9.60
  19  -1  -6   33.00    7.10
  19   1  -6   36.00    6.60
  19   1  -6    7.30   10.00
  19   1  -6   22.00    6.40
  18  -1  -6   19.00   10.90
  18  -1  -6   34.90    7.40
  18  -1  -6   24.40    7.70
  18  -1  -6   28.20   13.20
  18   1  -6   50.69    9.60
  18   1  -6   26.30    8.60
  18   1  -6   15.00   12.40
  18   1  -6   24.80    8.80
  17  -1  -6   17.10   13.20
  17  -1  -6    9.90    7.00
  17  -1  -6    6.70    8.10
  17  -1  -6   15.70    9.10
 -17   1   6   21.40   17.10
  17   1  -6   16.30    8.00
  17   1  -6   10.00    6.10
  17   1  -6   21.00    8.20
  17   1  -6    2.40   11.70
  16  -1  -6   17.90    7.10
  16  -1  -6   30.80    8.30
  16  -1  -6   11.20    9.40
  16  -1  -6   32.70    8.30
  16  -1  -6   -2.30   20.90
  16  -1  -6    1.80   18.00
 -16  -1   6   38.30   30.50
  16   1  -6   28.50    7.70
  16   1  -6   32.80   15.50
  16   1  -6    8.60    8.30
  16   1  -6   19.50    9.60
  16   1  -6   28.30   46.60
  16   1  -6   15.40    7.70
 -16   1   6    4.10   12.40
  15  -1  -6    8.10   15.40
  15  -1  -6   37.10   10.40
  15  -1  -6   13.90    8.20
  15  -1  -6    0.20    9.10
  15  -1  -6   39.30   17.30
  15  -1  -6    7.10   11.00
 -15  -1   6   -4.40   13.50
  15   1  -6    1.20    7.70
  15   1  -6   -0.60   10.00
  15   1  -6   12.60   12.20
  15   1  -6   15.40    9.10
  15   1  -6    4.30   25.30
 -15   1   6   -4.70   12.30
  15   1  -6    1.30    7.20
  15   1  -6    6.90   14.80
  14  -1  -6   77.09   13.00
  14  -1  -6  108.59   17.70
  14  -1  -6   36.90   17.80
 -14  -1   6   86.99   13.10
 -14  -1   6  107.29   17.00
  14  -1  -6  105.39   12.60
  14   1  -6   73.19   14.40
  14   1  -6   73.29   15.30
  14   1  -6  114.79   22.80
  14   1  -6  102.69   13.40
 -14   1   6   91.29   16.30
  14   1  -6  103.39   13.50
  14   1  -6   89.19   17.40
 -14   1   6   81.39   14.50
 -13  -1   6    7.50    9.50
 -13  -1   6    9.80   10.60
 -13  -1   6   18.50   11.30
  13  -1  -6   12.20    6.60
  13  -1  -6   19.20   10.50
  13  -1  -6   10.10   11.40
  13  -1  -6   23.10   11.40
  13   1  -6   32.40   15.20
  13   1  -6    5.90    8.30
 -13   1   6   -2.50   13.40
  13   1  -6    1.90    7.90
 -13   1   6   30.60   14.10
  13   1  -6   10.20    6.80
  13   1  -6    9.10   16.20
  13   1  -6    9.20    8.80
 -13   1   6   -3.40    8.10
  13   1  -6   25.20   10.90
 -12  -1   6   29.40   10.70
 -12  -1   6   24.70   10.30
  12  -1  -6   10.40   10.20
  12  -1  -6   17.60    9.70
  12  -1  -6   13.70    9.80
  12  -1  -6   18.10   10.20
  12  -1  -6    8.40    6.30
 -12  -1   6   23.00   10.50
  12   1  -6    4.50   13.00
 -12   1   6   12.90   12.20
  12   1  -6   11.80   10.00
  12   1  -6   21.20    8.80
  12   1  -6   28.90    8.50
  12   1  -6   13.20    8.80
  12   1  -6   40.90   13.60
 -12   1   6   10.90   15.30
  12   1  -6   24.10    9.80
 -12   1   6   18.60    9.00
 -11  -1   6   14.50    9.90
  11  -1  -6   -5.80    6.60
 -11  -1   6    6.90    9.40
 -11  -1   6   -5.40    5.80
  11  -1  -6    2.60    7.20
  11  -1  -6    6.20    6.30
 -11   1   6   -8.70   10.90
  11   1  -6   -6.50    7.50
  11   1  -6   -1.00    4.90
  11   1  -6   -5.40    8.40
  11   1  -6    2.90    9.80
  11   1  -6   -6.90    6.90
 -11   1   6   12.70    7.80
 -10  -1   6    2.20    9.60
 -10  -1   6    6.70    9.30
  10  -1  -6    1.50    5.00
 -10  -1   6   -6.00    8.10
  10  -1  -6   -0.30    6.50
  10  -1  -6    1.30    6.90
 -10  -1   6   -4.60    7.20
  10   1  -6   12.80    7.50
 -10   1   6   -5.50    7.90
  10   1  -6    4.80    6.20
  10   1  -6   -5.80    7.00
 -10   1   6    8.10    7.20
  -9  -1   6  160.68   17.70
   9  -1  -6  168.38   12.10
   9  -1  -6  191.98   17.20
  -9  -1   6  184.28   14.30
  -9  -1   6  180.98   14.40
   9  -1  -6  192.68   16.80
  -9   1   6  189.38   16.70
   9   1  -6  148.19   17.50
   9   1  -6  175.58   13.80
   9   1  -6  184.58   19.00
   9   1  -6  173.48   12.50
  -8  -1   6  150.88   13.00
   8  -1  -6  124.99   11.10
   8  -1  -6  142.99   14.00
   8  -1  -6  141.29   14.60
  -8  -1   6  139.89   15.50
  -8   1   6  137.89   16.00
   8   1  -6  137.29   16.20
   8   1  -6  132.69   15.90
   8   1  -6  161.88   13.20
   8   1  -6  150.28   11.20
   7  -1  -6  239.28   16.90
   7  -1  -6  223.48   16.20
  -7  -1   6  202.58   12.80
   7  -1  -6  208.68   13.00
  -7   1   6  189.68   16.70
   7   1  -6  198.28   17.50
   7   1  -6  210.28   17.80
   6  -1  -6   51.49    8.80
   6  -1  -6   45.50    8.80
   6   1  -6   39.10    8.90
   6   1  -6   40.60    9.30
   6   1  -6   42.80    7.40
   5  -1  -6 3037.30  103.19
   5  -1  -6 3276.67  104.39
   5   1  -6 3015.70   99.99
   5   1  -6 3110.59  104.39
   5   1  -6 3118.39  104.09
   4  -1  -6   68.19    9.90
   4  -1  -6   71.99    8.00
   4   1  -6   54.09    9.00
   4   1  -6   60.69    9.10
   3  -1  -6   14.00    6.30
   3  -1  -6   15.60    5.90
   3   1  -6   16.90    5.90
   3   1  -6   11.50    5.40
   2  -1  -6  619.34   26.40
   2  -1  -6  606.54   26.50
   1  -1  -6  222.58   14.20
   1  -1  -6  229.08   13.80
   1   1  -6  196.88   11.50
  -1   1   6  197.78   13.00
   0  -1  -6   14.20    4.50
   0  -1  -6   13.20    6.10
   0   1  -6   18.90    4.10
   0   1   6   23.70    6.30
  -1  -1  -6  244.78   15.10
  -1  -1  -6  207.28   14.90
   1   1   6  238.28   15.30
   1   1   6  210.48   14.30
   2  -1   6  106.09   10.10
  -2  -1  -6  125.49   12.10
  -2  -1  -6  124.89   11.80
   2   1   6  109.09   10.10
   2   1   6   99.09   12.50
   3  -1   6   15.80    9.10
  -3  -1  -6   11.00    7.10
  -3  -1  -6   11.00    5.00
   3   1   6    0.80    5.40
   3   1   6    9.10    6.80
   4  -1   6  106.49   11.00
  -4  -1  -6   98.59   13.50
  -4  -1  -6   98.19   12.50
   4   1   6   94.29   13.90
   4   1   6  103.79   11.80
   4   1   6   95.09    9.20
   5  -1   6 1126.09   43.10
   5  -1   6  944.81   39.00
  -5  -1  -6 1096.49   44.40
  -5  -1  -6 1111.39   45.40
   5   1   6 1120.59   47.50
   5   1   6 1069.89   39.20
   5   1   6 1086.99   42.90
  -6  -1  -6  132.39   15.10
   6  -1   6  136.19   14.40
   6  -1   6  116.29   14.40
   6  -1   6  121.49   12.10
   6   1   6  142.39   11.40
   6   1   6  138.19   14.10
   6   1   6  120.19   16.60
  -6   1  -6  111.49   17.30
   6   1   6  108.49   16.00
  -7  -1  -6  115.39   15.70
  -7  -1  -6  118.29   18.10
   7  -1   6  110.89   15.20
   7  -1   6   86.79   10.70
   7   1   6   98.79   10.70
   7   1   6  109.69   14.30
   7   1   6  108.99   15.50
   7   1   6  150.78   18.60
  -7   1  -6  122.89   17.40
   8  -1   6   26.40    7.40
  -8  -1  -6    6.70   11.00
  -8  -1  -6   13.70    9.40
   8  -1   6   17.70    8.50
   8  -1   6    1.00    9.20
  -8   1  -6    9.70    9.70
   8   1   6    6.00   10.50
   8   1   6   -6.80    8.80
   8   1   6   11.20    7.00
   8   1   6   10.60    9.20
   8   1   6   14.40   10.10
  -9  -1  -6   15.30   10.00
   9  -1   6   17.50    9.40
   9  -1   6   -2.70    7.00
   9  -1   6   22.20   12.40
  -9  -1  -6   -5.40   10.70
   9  -1   6   -0.80   11.00
   9   1   6    5.90   10.30
   9   1   6    0.80   10.70
   9   1   6   -2.10   10.20
   9   1   6    8.70    6.80
  10  -1   6   12.90   14.70
  10  -1   6  -18.10   12.30
  10  -1   6    3.90    9.80
 -10  -1  -6   12.90   12.00
  10  -1   6   -1.50    6.10
 -10   1  -6   11.60    7.90
  10   1   6    9.00   15.00
  10   1   6   -3.40   10.40
  10   1   6   12.00    9.70
  10   1   6   18.80   10.10
  10   1   6    7.70   11.90
  11  -1   6  148.29   14.60
 -11  -1  -6  146.39   21.50
  11  -1   6  145.59   21.40
  11  -1   6  104.39   30.10
  11  -1   6  104.79   19.60
 -11  -1  -6  185.88   22.10
  11  -1   6  142.09   20.50
 -11   1  -6  140.99   17.50
  11   1   6  113.79   24.30
 -11   1  -6  178.58   20.80
  11   1   6  157.28   21.40
  11   1   6  135.39   24.00
  11   1   6  150.38   15.30
  11   1   6  181.38   19.60
  12  -1   6   -2.30   19.20
 -12  -1  -6    6.70    9.40
  12  -1   6   24.80   11.20
  12  -1   6   -2.60   13.90
 -12  -1  -6    1.20    7.90
  12  -1   6   -2.40    7.70
  12   1   6   29.60   21.70
  12   1   6   -2.50   13.20
  12   1   6   14.20   16.80
  12   1   6    4.60   10.80
  12   1   6   -0.90    7.40
  13  -1   6   97.99   18.00
 -13  -1  -6  100.09   19.10
 -13  -1  -6  142.29   25.20
  13   1   6  110.89   14.10
 -13   1  -6   89.69   17.20
 -13   1  -6   94.19   19.00
  13   1   6  141.89   23.70
  13   1   6  116.19   13.80
  14  -1   6   16.00    7.60
 -14  -1  -6   29.10   12.00
  14  -1   6   25.90    9.90
  14   1   6   15.10    7.80
 -14   1  -6   -1.30    8.60
  14   1   6   16.30    6.90
  14   1   6   24.00   21.00
 -14   1  -6   13.30   10.50
 -15  -1  -6   54.79    9.60
  15  -1   6   64.99    8.60
 -15  -1  -6   48.00    9.60
  15  -1   6   70.49   10.50
 -15   1  -6   40.80    8.50
 -15   1  -6   69.09   11.30
  15   1   6   59.89   11.70
  15   1   6   67.49   11.00
  18  -2  -6   -2.00    8.00
  18  -2  -6    1.80   11.50
  18  -2  -6   -7.20    6.10
  18  -2  -6   28.60    8.80
  18   2  -6  -13.00   15.40
 -18   2   6    8.60    8.90
  18   2  -6    4.20    6.70
  18   2  -6    9.90    9.60
  17  -2  -6   44.90   14.50
 -17  -2   6   55.29   14.10
  17  -2  -6   44.50   12.30
  17  -2  -6   53.49    8.60
  17  -2  -6   38.60    8.30
 -17   2   6   26.00   19.50
  17   2  -6   30.00    6.80
  17   2  -6   46.90   10.50
  17   2  -6   28.40    9.20
  17   2  -6   44.10    9.50
  16  -2  -6   42.60    8.20
  16  -2  -6   55.19   13.10
  16  -2  -6   49.50   11.30
 -16  -2   6   62.89   14.90
  16  -2  -6   45.40   10.60
 -16  -2   6   72.79   14.70
  16   2  -6   85.79   15.00
  16   2  -6   52.69   10.70
  16   2  -6   52.79    9.10
 -16   2   6   79.79   14.20
  16   2  -6   23.90   12.60
  16   2  -6   24.40   15.40
  15  -2  -6   68.19   19.20
  15  -2  -6   84.29   16.20
  15  -2  -6  143.49   13.80
 -15  -2   6  139.29   20.00
  15  -2  -6  147.49   19.90
 -15  -2   6  134.29   17.20
  15  -2  -6  152.08   18.20
  15   2  -6  127.49   18.80
  15   2  -6  129.99   14.90
  15   2  -6  146.69   21.90
  15   2  -6  136.19   16.80
  15   2  -6  105.89   14.80
 -15   2   6  104.79   16.90
  14  -2  -6  179.28   24.00
 -14  -2   6  198.68   19.70
  14  -2  -6  222.78   16.30
  14  -2  -6  189.48   30.40
 -14  -2   6  190.48   19.70
  14  -2  -6  192.38   22.30
  14  -2  -6  164.18   21.60
  14   2  -6  180.38   26.60
 -14   2   6  187.68   26.20
 -14   2   6  203.88   20.60
  14   2  -6  212.18   17.20
  14   2  -6  184.78   18.20
  14   2  -6  200.58   17.70
  14   2  -6  152.88   22.40
  13  -2  -6  140.19   19.50
 -13  -2   6  135.29   18.50
 -13  -2   6  150.68   17.60
  13  -2  -6  152.68   21.90
  13  -2  -6  147.19   20.10
  13  -2  -6  142.09   13.10
  13   2  -6  126.29   16.80
  13   2  -6  160.78   16.40
 -13   2   6  151.98   16.10
  13   2  -6  134.29   20.80
  13   2  -6  163.08   14.90
  13   2  -6  168.68   20.10
  13   2  -6  184.38   28.60
 -13   2   6  133.89   20.40
 -13   2   6  110.59   16.90
 -12  -2   6   16.50   11.90
  12  -2  -6   10.50    9.50
  12  -2  -6   29.20   11.90
 -12  -2   6    4.40    9.70
 -12  -2   6   -9.20   16.20
  12  -2  -6   12.20   11.10
 -12  -2   6   15.50    9.60
  12  -2  -6    9.00    7.40
  12  -2  -6    1.00   11.10
 -12   2   6   14.20    7.70
 -12   2   6   14.00   12.20
  12   2  -6    7.60   10.60
  12   2  -6   10.60    7.10
  12   2  -6    0.50    8.30
  12   2  -6    9.50    8.00
  12   2  -6   27.40   17.50
  12   2  -6   34.90   15.40
  12   2  -6    8.80    7.60
  11  -2  -6   19.70    9.90
 -11  -2   6    6.00    8.80
  11  -2  -6    9.90   11.40
 -11  -2   6   15.20    9.60
 -11  -2   6   22.40    9.70
  11  -2  -6   17.60    9.60
 -11  -2   6   17.90    9.50
  11  -2  -6   12.30    6.00
 -11  -2   6   37.30   12.50
  11  -2  -6    6.60   15.30
 -11   2   6   20.70   11.80
  11   2  -6   25.40    9.00
  11   2  -6   12.50    8.10
  11   2  -6   45.80   11.40
  11   2  -6   -3.70    8.50
 -11   2   6   20.10   10.90
 -11   2   6   18.60    7.80
  11   2  -6   33.30   18.50
  11   2  -6   26.50   11.60
  11   2  -6   25.00   13.40
 -10  -2   6  168.88   13.60
 -10  -2   6  146.59   17.80
  10  -2  -6  164.78   17.30
  10  -2  -6  167.38   14.00
 -10  -2   6  149.79   17.50
 -10  -2   6  169.28   20.60
 -10  -2   6  141.09   17.00
 -10   2   6  172.48   16.10
  10   2  -6  183.98   18.30
  10   2  -6  154.58   18.50
 -10   2   6  158.58   19.50
  10   2  -6  138.89   15.70
 -10   2   6  154.78   20.10
  10   2  -6  151.48   21.60
  10   2  -6  160.28   25.60
  -9  -2   6  160.48   17.30
   9  -2  -6  171.98   13.80
  -9  -2   6  204.08   22.20
  -9  -2   6  179.18   20.50
  -9  -2   6  198.28   17.80
   9  -2  -6  192.28   17.60
   9  -2  -6  178.28   16.90
  -9  -2   6  172.58   15.30
  -9   2   6  197.68   20.10
   9   2  -6  222.68   15.60
   9   2  -6  189.28   16.70
   9   2  -6  188.18   16.20
   9   2  -6  196.28   23.70
   9   2  -6  182.38   20.60
  -9   2   6  176.78   16.90
   9   2  -6  158.68   13.70
  -8  -2   6 1078.69   44.40
   8  -2  -6 1141.69   47.50
   8  -2  -6 1087.09   46.00
   8  -2  -6 1094.29   39.80
  -8  -2   6 1056.89   45.10
  -8  -2   6 1099.29   41.60
   8   2  -6 1045.50   50.19
   8   2  -6 1146.39   45.60
  -8   2   6 1133.69   48.30
   8   2  -6 1144.09   50.79
   8   2  -6 1082.29   48.00
  -8   2   6 1210.98   51.29
   7  -2  -6    3.40    5.70
   7  -2  -6    1.60    4.70
  -7  -2   6    3.50    5.20
   7   2  -6    7.90    7.60
   7   2  -6   10.20    6.10
   7   2  -6  -16.60    9.30
  -7   2   6   11.00    6.80
   6  -2  -6  197.28   13.40
   6  -2  -6  206.08   15.50
   6  -2  -6  187.38   15.50
  -6  -2   6  197.28   13.10
   6   2  -6  205.98   17.60
  -6   2   6  198.08   14.90
   5  -2  -6  158.68   13.60
   5  -2  -6  157.38   13.10
   5   2  -6  149.79   14.10
   5   2  -6  131.39   14.50
  -5   2   6  146.09   13.30
   5   2  -6  154.28   11.60
   4  -2  -6 2665.73   93.29
   4  -2  -6 2773.62   94.09
  -4  -2   6 2762.32   90.59
   4   2  -6 2810.82   91.69
  -4   2   6 2717.63   91.89
   3  -2  -6  273.57   17.60
   3  -2  -6  273.97   17.20
   3   2  -6  332.47   19.20
  -3   2   6  260.17   17.10
   2  -2  -6  645.94   29.70
   2  -2  -6  656.23   30.10
   2   2  -6  656.03   25.50
  -2   2   6  675.13   29.90
   1  -2  -6   85.79   11.10
   1  -2  -6  102.89   11.40
   1  -2  -6   98.49    9.20
  -1   2   6   98.39   11.80
  -1   2   6   87.69   12.20
   0  -2  -6  402.56   22.10
   0  -2  -6  461.95   23.40
   0   2   6  397.16   22.50
   0   2   6  377.46   21.80
   1  -2   6  651.63   27.90
  -1  -2  -6  682.33   31.90
  -1  -2  -6  726.83   32.30
   1   2   6  638.34   32.50
   1   2   6  674.23   30.70
   2  -2   6  141.09   10.30
  -2  -2  -6  121.29   13.90
  -2  -2  -6  130.19   14.40
  -2  -2  -6  118.69   10.40
  -2  -2  -6  136.89   14.20
   2   2   6  131.49   13.30
   2   2   6  138.59   15.70
   2   2   6  116.19   15.10
  -3  -2  -6   30.60    7.70
  -3  -2  -6   44.00    9.30
  -3  -2  -6   26.00    6.30
   3  -2   6   21.70    6.40
   3   2   6   38.30   11.10
   3   2   6   31.70    6.50
   3   2   6   37.50   10.40
   3   2   6   32.80    9.10
  -4  -2  -6  687.43   28.80
   4  -2   6  702.23   29.80
  -4  -2  -6  673.23   32.10
  -4  -2  -6  736.43   35.50
   4  -2   6  648.94   29.10
   4   2   6  676.23   32.90
   4   2   6  723.53   28.40
   4   2   6  745.93   38.00
   4   2   6  693.33   37.40
  -5  -2  -6   88.99   14.50
  -5  -2  -6  146.99   18.40
  -5  -2  -6   83.89   10.90
   5  -2   6  107.69   10.80
  -5  -2  -6   95.09   17.30
  -5  -2  -6   92.89   15.40
  -5  -2  -6  103.49   14.90
  -5   2  -6   98.59   18.00
   5   2   6  106.69   13.90
   5   2   6  120.09   19.10
   5   2   6   94.39   10.70
   5   2   6   80.29   15.00
   5   2   6   83.59   15.40
  -5   2  -6  111.69   17.20
  -6  -2  -6    1.70    7.60
   6  -2   6   -4.80    5.40
  -6  -2  -6   14.20    8.50
  -6  -2  -6    8.40   10.40
  -6  -2  -6   -4.60    8.90
  -6  -2  -6    7.60   11.80
  -6  -2  -6    1.50    6.10
   6   2   6   -4.40    8.20
   6   2   6    4.20    6.90
   6   2   6   -3.50   10.20
   6   2   6   15.50   10.70
   6   2   6   -3.20    7.50
  -6   2  -6   13.30    9.90
  -6   2  -6   -7.10    8.50
   6   2   6   -3.30    7.80
  -7  -2  -6   33.20   11.10
  -7  -2  -6   38.20   12.60
  -7  -2  -6   57.59   12.60
   7  -2   6   28.00    9.40
  -7   2  -6   22.70   12.30
   7   2   6   60.69   17.60
  -7   2  -6   48.60   12.00
   7   2   6   49.90   14.00
   7   2   6   55.29   12.90
  -7   2  -6   42.90   12.40
   7   2   6   37.00    9.00
   7   2   6   42.30   12.70
   7   2   6   49.90   11.10
  -8  -2  -6  136.39   18.70
   8  -2   6   99.49   14.80
   8  -2   6  105.49   13.50
  -8  -2  -6  137.79   20.90
  -8  -2  -6   91.79   18.30
   8   2   6   98.09   15.80
   8   2   6  123.09   18.80
   8   2   6  130.69   15.10
   8   2   6  159.08   22.80
   8   2   6  111.49   23.00
   9  -2   6  439.56   29.40
  -9  -2  -6  484.15   31.80
  -9  -2  -6  490.65   27.30
   9  -2   6  503.65   29.80
   9  -2   6  426.26   24.00
   9   2   6  455.05   31.30
   9   2   6  458.25   27.20
   9   2   6  407.26   39.60
   9   2   6  426.46   30.70
  -9   2  -6  465.95   29.40
  -9   2  -6  444.96   28.50
 -10  -2  -6   43.80   13.50
 -10  -2  -6   63.99   14.00
  10  -2   6   79.29   14.30
  10  -2   6   62.19   15.60
 -10  -2  -6   76.29   15.80
  10   2   6   50.29    9.90
 -10   2  -6   48.60   12.80
  10   2   6   49.70   15.10
  10   2   6   73.59   15.50
  10   2   6   37.90   28.90
  10   2   6   82.99   15.90
  10   2   6   20.10   16.60
 -10   2  -6   82.69   14.80
 -11  -2  -6  -14.30   12.30
 -11  -2  -6   -4.30   10.20
  11  -2   6   -9.10   10.20
  11  -2   6   18.90    7.60
  11   2   6    5.20    9.20
  11   2   6   12.60   30.60
  11   2   6   -6.60   16.70
 -11   2  -6   11.20    8.30
 -11   2  -6  -14.60    9.20
  11   2   6   12.80    7.80
  11   2   6   -3.20   12.30
 -12  -2  -6   53.19   12.90
  12  -2   6   68.49   15.10
  12  -2   6   43.90   16.20
 -12   2  -6   35.50    9.70
 -12   2  -6   36.60   12.40
  12   2   6   76.09   14.50
  12   2   6   38.90   15.10
  12   2   6   30.60    8.90
  12   2   6    3.80   21.80
  12   2   6   61.59   11.50
  13  -2   6   17.80   12.50
  13  -2   6   42.30    8.50
 -13  -2  -6   19.70   11.70
  13   2   6   32.90    9.50
  13   2   6   24.60    8.80
 -13   2  -6   44.60   10.70
 -13   2  -6   24.90   11.10
  13   2   6   61.49   16.50
  14  -2   6    2.00    9.70
  14  -2   6   -1.70    6.80
 -14  -2  -6   12.90   12.80
 -14   2  -6   -0.60    6.70
 -14   2  -6    1.60    6.40
  14   2   6   -4.20    7.30
  14   2   6   17.30   13.20
  14   2   6   31.20   22.70
  15  -2   6   10.10    4.90
  15  -2   6   12.40    8.10
 -15   2  -6    8.20    8.90
 -15   2  -6    3.00    5.10
  15   2   6   -2.50    7.90
  17  -3  -6  152.98   18.80
  17  -3  -6  138.19   15.00
 -17  -3   6   98.49   17.40
  17  -3  -6  124.69   12.00
 -17   3   6  119.89   15.50
  16  -3  -6   -0.40    9.90
 -16  -3   6   11.00   12.10
  16  -3  -6    4.90   13.80
 -16  -3   6    2.20    7.70
  16  -3  -6   -5.30    7.90
  16   3  -6   -0.60    7.00
  16   3  -6    0.70    8.50
  16   3  -6    5.50    6.40
 -16   3   6   -5.10    6.90
  15  -3  -6   28.50   10.20
 -15  -3   6   22.70   11.20
 -15  -3   6   12.10    7.10
  15  -3  -6   19.80    8.50
  15   3  -6   19.50    6.70
 -15   3   6   -3.60   10.70
 -15   3   6   -1.60   12.50
  15   3  -6   -3.90    8.50
  15   3  -6    7.30   12.30
 -14  -3   6   12.40    9.70
 -14  -3   6   -5.00    9.60
  14  -3  -6  -10.30    5.70
  14  -3  -6   10.80   10.00
  14  -3  -6   16.80   14.70
  14   3  -6  -10.00   10.00
 -14   3   6   -0.40   10.60
  14   3  -6   -4.80    4.80
  14   3  -6    1.50    6.90
 -14   3   6   -0.60    7.40
 -13  -3   6  502.15   32.40
  13  -3  -6  455.75   23.40
  13  -3  -6  435.86   33.90
 -13  -3   6  495.05   27.30
  13  -3  -6  458.45   32.80
  13   3  -6  466.45   32.00
  13   3  -6  452.55   29.70
 -13   3   6  526.65   34.10
 -13   3   6  379.86   34.90
  13   3  -6  399.16   47.00
  12  -3  -6   12.30    6.60
 -12  -3   6   14.00    9.30
 -12  -3   6   -0.90    9.60
  12  -3  -6    3.40    9.60
 -12  -3   6    9.70   11.40
  12  -3  -6  -18.30   11.40
 -12  -3   6    9.10    9.30
  12   3  -6   -2.80   25.60
  12   3  -6    5.40    7.30
  12   3  -6   -7.90    8.90
  12   3  -6    1.00    7.90
 -12   3   6   18.30   11.40
 -12   3   6   -2.70   10.40
 -11  -3   6  122.59   18.20
 -11  -3   6  132.19   20.20
  11  -3  -6  111.99   16.10
 -11  -3   6  123.09   17.80
  11  -3  -6  104.89   17.20
 -11   3   6  146.79   16.90
 -11   3   6  118.89   16.20
  11   3  -6  127.09   16.40
  11   3  -6  109.39   13.90
  11   3  -6  104.29   23.00
  11   3  -6  123.79   18.10
  10  -3  -6  103.19   17.30
 -10  -3   6   80.79   17.10
 -10  -3   6   92.09   12.90
 -10  -3   6  108.69   16.90
  10  -3  -6   99.39   13.00
 -10  -3   6   90.29   16.60
  10  -3  -6   95.09   14.60
  10   3  -6   86.99   20.70
  10   3  -6   83.09   15.40
  10   3  -6   86.69   13.30
 -10   3   6   73.39   14.80
 -10   3   6   96.69   18.20
 -10   3   6   79.69   15.50
  -9  -3   6  155.18   18.80
   9  -3  -6  135.99   13.10
  -9  -3   6  155.78   15.80
  -9  -3   6  134.79   18.60
  -9  -3   6  141.49   14.20
   9  -3  -6  140.29   15.90
   9  -3  -6  179.78   19.50
  -9   3   6  147.09   20.20
  -9   3   6  141.39   14.90
   9   3  -6  130.49   17.90
  -9   3   6  172.08   25.70
   9   3  -6  153.78   16.90
  -9   3   6  157.08   17.10
   9   3  -6  131.99   16.20
   9   3  -6  146.09   16.90
   9   3  -6  161.98   24.30
  -8  -3   6    4.20    5.90
   8  -3  -6    7.30    7.40
  -8  -3   6    6.60    7.70
  -8  -3   6   14.20   11.80
  -8  -3   6   -7.40    7.90
   8   3  -6    8.40    8.40
   8   3  -6    4.70    8.50
   8   3  -6   10.20    8.20
   8   3  -6    9.30    7.90
  -8   3   6   -1.50   10.20
  -8   3   6   -9.30    6.50
   8   3  -6   -7.00   10.40
  -8   3   6  -17.90   14.30
  -8   3   6   -1.70   10.30
   7  -3  -6   26.80    8.10
   7  -3  -6   17.20    7.20
  -7  -3   6   21.10    6.80
  -7  -3   6   27.30   10.60
  -7  -3   6   11.00    8.50
   7   3  -6   16.20   17.60
   7   3  -6    8.90    7.20
   7   3  -6   11.30    8.10
   7   3  -6   18.80   11.10
   7   3  -6    4.90   10.50
  -7   3   6    0.40    8.40
  -7   3   6    7.90   10.50
  -7   3   6   10.80    8.10
   6  -3  -6   -3.50    6.30
  -6  -3   6   13.50    9.40
   6  -3  -6    2.20    5.80
  -6  -3   6   10.30   12.90
   6  -3  -6    4.80    6.00
  -6  -3   6    6.70    6.00
  -6   3   6   12.80   14.10
  -6   3   6   -5.70    9.70
   6   3  -6   13.80   11.40
   6   3  -6    4.40    7.00
   6   3  -6   18.40   27.20
  -6   3   6   -0.60    9.50
  -6   3   6    5.70    6.50
   6   3  -6    4.10    6.90
   5  -3  -6   81.69    9.70
  -5  -3   6   70.19   10.00
   5  -3  -6   89.29   12.50
   5  -3  -6   86.69   11.80
  -5   3   6  104.29   17.40
  -5   3   6   73.49   16.30
   5   3  -6   81.99   13.00
   5   3  -6   85.19   11.60
  -5   3   6   68.19   15.40
   4  -3  -6    3.50    5.20
  -4  -3   6    7.10    5.40
   4  -3  -6    3.00    6.20
   4  -3  -6    3.10    5.60
   4   3  -6   -2.30    6.20
  -4   3   6   -2.80    9.20
  -4   3   6  -10.80    9.40
   3  -3  -6  376.16   22.50
  -3  -3   6  374.56   18.40
   3  -3  -6  377.26   23.00
   3  -3  -6  336.57   17.60
   3   3  -6  360.76   20.40
   2  -3  -6   17.00    7.40
   2  -3  -6   15.80    7.70
   2  -3  -6   27.20    7.30
  -2   3   6   18.30    9.70
   2   3  -6    6.10    6.80
   1  -3  -6    7.60    6.40
   1  -3  -6    1.90    6.50
   1  -3  -6    6.30    5.20
  -1   3   6    2.60    7.70
  -1   3   6   12.60    9.60
   0  -3  -6  530.75   24.20
   0  -3  -6  557.54   30.60
   0  -3  -6  517.35   29.50
   0   3   6  507.05   27.30
   0   3   6  559.14   29.20
   0   3  -6  542.15   27.20
   0   3   6  509.45   29.50
  -1  -3  -6  134.99   16.80
  -1  -3  -6  159.08   17.10
  -1  -3  -6  161.08   12.60
  -1  -3  -6  147.49   16.50
  -1   3  -6  162.28   17.70
  -1   3  -6  194.18   18.90
  -1   3  -6  133.49   17.50
   1   3   6  166.08   18.80
   1   3   6  171.78   15.90
   1   3   6  144.19   15.30
  -2  -3  -6  165.68   14.80
   2  -3   6  174.28   15.30
  -2  -3  -6  209.68   15.60
  -2  -3  -6  143.29   16.90
  -2  -3  -6  185.98   17.90
  -2  -3  -6  156.88   17.60
   2   3   6  177.08   17.80
   2   3   6  196.28   18.60
   2   3   6  172.88   18.10
  -2   3  -6  166.58   15.10
  -2   3  -6  174.18   20.40
   2   3   6  201.08   20.70
  -2   3  -6  169.38   16.00
   3  -3   6   83.89   11.30
  -3  -3  -6   73.89   11.70
  -3  -3  -6   84.69   15.00
  -3  -3  -6   95.29   15.70
  -3  -3  -6   89.39   11.70
  -3  -3  -6   66.49   13.00
   3   3   6   92.19   16.60
  -3   3  -6   84.99   13.30
   3   3   6   65.09   11.40
  -3   3  -6   76.79   15.80
  -3   3  -6   66.29   12.20
   3   3   6   80.49   12.30
   3   3   6   60.39   11.00
   4  -3   6    6.70    6.90
  -4  -3  -6    9.80    8.60
  -4  -3  -6    8.00    7.80
  -4  -3  -6   -9.80    6.50
  -4  -3  -6   10.90    6.90
  -4  -3  -6   11.60    8.50
   4   3   6    8.40   10.90
   4   3   6    7.80    9.70
   4   3   6   -2.90    5.30
  -4   3  -6   -6.60    8.30
  -4   3  -6   24.70   12.00
   4   3   6   -3.30    9.90
  -5  -3  -6  141.29   19.60
  -5  -3  -6  134.89   13.30
  -5  -3  -6  125.09   18.10
  -5  -3  -6  124.19   19.00
  -5  -3  -6  159.98   17.50
  -5   3  -6  147.09   20.50
   5   3   6  143.19   19.00
   5   3   6  122.89   19.60
   5   3   6  147.49   17.80
  -5   3  -6  115.19   19.00
  -5   3  -6  130.39   16.40
  -5   3  -6  151.58   19.30
   5   3   6  131.79   16.70
   5   3   6  140.89   17.90
  -6  -3  -6    0.70    6.20
  -6  -3  -6   -2.00   10.30
  -6  -3  -6   -6.00    8.50
  -6  -3  -6   -9.80    8.10
  -6   3  -6   31.80   13.60
   6   3   6   -8.00   11.60
   6   3   6   -2.20    8.40
   6   3   6   30.70   13.50
   6   3   6    8.70    9.90
   6   3   6    2.80    9.60
  -6   3  -6   -1.00    9.10
  -6   3  -6  -15.60   10.00
  -6   3  -6    0.10   10.50
  -7  -3  -6  100.59   16.90
   7  -3   6  101.29   10.60
  -7  -3  -6   93.59   18.30
  -7  -3  -6   94.79   14.80
   7   3   6   88.39   17.50
   7   3   6   89.69   18.20
   7   3   6  102.49   21.20
  -7   3  -6   76.59   19.70
   7   3   6   81.29   15.90
   7   3   6  136.69   18.30
  -7   3  -6  135.39   19.70
  -7   3  -6   87.09   16.40
  -8  -3  -6   69.09   13.50
  -8  -3  -6   57.49   11.60
   8  -3   6   64.39   10.20
  -8  -3  -6   72.59   12.90
   8   3   6   84.99   18.00
   8   3   6   67.79   15.70
  -8   3  -6   65.09   16.50
   8   3   6   45.20    9.60
  -8   3  -6   54.39   13.80
   8   3   6   51.69   12.80
  -8   3  -6   63.99   15.00
  -9  -3  -6  155.28   18.50
   9  -3   6  107.39   13.30
  -9  -3  -6  119.79   20.50
   9   3   6  123.39   15.20
  -9   3  -6  145.49   16.90
   9   3   6  137.59   21.00
   9   3   6   59.69   21.30
   9   3   6  106.39   21.80
  -9   3  -6  148.39   17.50
 -10  -3  -6  150.58   21.90
 -10  -3  -6  178.98   18.70
 -10   3  -6  187.68   20.70
  10   3   6  177.68   27.30
 -10   3  -6  178.28   19.10
  10   3   6  175.18   15.90
  10   3   6  158.88   19.50
  10   3   6  179.58   18.20
 -11  -3  -6   81.09   15.30
  11  -3   6   60.99   10.60
 -11  -3  -6   34.00    9.50
  11   3   6   64.99   11.90
  11   3   6  115.09   21.60
 -11   3  -6   55.69   13.40
 -11   3  -6   53.39   12.10
  11   3   6   71.29   13.80
  12  -3   6  218.88   30.80
 -12  -3  -6  180.88   22.10
 -12  -3  -6  200.28   21.10
 -12   3  -6  184.98   16.30
  12   3   6  173.18   24.10
 -12   3  -6  197.78   17.80
  12   3   6  192.08   18.10
 -13  -3  -6   24.30   11.40
  13  -3   6   22.90    8.50
 -13   3  -6   25.20    7.40
  13   3   6   21.50   14.70
 -13   3  -6   17.70    9.80
  13   3   6   29.60   17.90
 -14  -3  -6   31.10    8.10
 -14   3  -6   42.50    7.10
  14   3   6   20.20    9.90
 -14   3  -6   57.49   10.40
 -16  -4   6   33.20    8.10
 -16  -4   6   34.50    6.00
  16  -4  -6   30.50    7.00
 -16   4   6   26.90    9.40
  16   4  -6   50.79    9.70
  15  -4  -6    3.30   17.20
 -15  -4   6   10.00    7.60
  15  -4  -6   12.50   11.70
  15  -4  -6    9.80    6.20
 -15  -4   6   15.50   10.30
  15   4  -6   33.90   20.20
 -15   4   6    1.40   10.50
 -15   4   6   12.20    7.40
  15   4  -6    0.40    5.00
 -14  -4   6   34.00    8.30
  14  -4  -6   40.90    7.50
 -14  -4   6   18.40   11.20
  14  -4  -6   26.20   10.90
  14   4  -6   -8.10   13.50
 -14   4   6   19.70   13.10
  14   4  -6   31.30    9.30
 -14   4   6   31.90   12.10
 -13  -4   6   29.90    9.80
 -13  -4   6   18.60    7.70
  13  -4  -6   31.00    7.50
 -13  -4   6   28.90    9.70
  13   4  -6   31.20    7.90
 -13   4   6   35.70   13.10
 -13   4   6    9.10   10.70
  13   4  -6   -1.80   22.00
 -12  -4   6   41.30   10.00
  12  -4  -6   15.50   13.50
 -12  -4   6   28.20   11.60
  12  -4  -6   34.10   14.70
 -12  -4   6   27.00    9.90
 -12   4   6   25.70   12.20
 -12   4   6   30.30   11.70
  12   4  -6   37.40    8.80
  12   4  -6   11.30   13.00
  11  -4  -6  204.18   16.80
 -11  -4   6  205.28   17.40
 -11  -4   6  242.98   23.60
  11  -4  -6  177.38   22.10
  11   4  -6  210.48   23.90
 -11   4   6  232.58   27.40
  11   4  -6  254.67   23.30
  11   4  -6  260.77   24.50
 -11   4   6  283.77   26.50
 -10  -4   6  140.69   20.20
  10  -4  -6  156.38   13.80
  10  -4  -6  125.69   23.10
  10  -4  -6  110.39   17.90
 -10  -4   6  154.48   20.50
 -10  -4   6  151.68   18.80
 -10  -4   6  139.99   15.60
 -10   4   6  148.39   20.30
 -10   4   6  131.69   20.90
 -10   4   6  143.59   20.30
  10   4  -6  140.99   26.80
  10   4  -6  167.18   17.40
  10   4  -6  152.78   22.10
   9  -4  -6   38.60   13.40
  -9  -4   6   46.90   11.80
   9  -4  -6   46.70    9.80
  -9  -4   6   32.70   11.90
  -9  -4   6   40.40    8.90
  -9  -4   6   32.60   10.90
   9   4  -6   38.80   13.70
   9   4  -6   19.70   12.70
   9   4  -6   35.30   10.20
  -9   4   6   48.30   13.80
  -9   4   6   47.60   17.20
  -9   4   6   49.00   13.70
   9   4  -6   29.70   10.90
   8  -4  -6  -17.40   10.80
  -8  -4   6   12.00   10.40
  -8  -4   6   -1.00    6.30
   8  -4  -6   14.00    8.90
  -8  -4   6   -3.70    9.70
  -8  -4   6    0.80    8.60
   8   4  -6   -0.30   11.50
   8   4  -6  -11.00    7.00
  -8   4   6    4.40    8.10
  -8   4   6  -16.00    9.70
   8   4  -6   -8.00   10.90
   8   4  -6    3.00    9.00
  -8   4   6   39.80   26.60
  -7  -4   6   46.30   12.50
   7  -4  -6   15.30    9.40
   7  -4  -6   31.30   11.60
  -7  -4   6   17.40   10.50
  -7  -4   6   47.70   11.20
  -7  -4   6   31.10    8.20
   7  -4  -6   41.60    9.60
   7   4  -6   24.80   12.20
   7   4  -6   53.99   15.40
   7   4  -6   25.30   23.60
  -7   4   6   32.50    9.80
  -7   4   6   33.00   10.20
   7   4  -6   19.70   12.70
  -7   4   6   21.90   12.10
  -7   4   6   29.40   18.50
   7   4  -6   33.90    9.40
   6  -4  -6   67.49   10.70
  -6  -4   6   50.19    9.50
   6  -4  -6   43.20   10.60
   6  -4  -6   55.09   11.70
   6   4  -6   63.49   40.80
  -6   4   6   70.29   13.10
  -6   4   6   54.19   13.90
   6   4  -6   65.39   10.60
   6   4  -6   92.49   17.00
  -6   4   6   36.10   20.00
   6   4  -6   34.90   11.20
  -5  -4   6  132.79   14.00
  -5  -4   6  146.99   22.20
   5  -4  -6  142.09   17.00
   5  -4  -6  207.38   35.00
  -5  -4   6  156.28   19.30
   5  -4  -6  148.69   12.90
   5  -4  -6  114.79   16.00
   5   4  -6  119.89   13.90
  -5   4   6  113.09   16.80
  -5   4   6  108.39   14.70
   5   4  -6  123.29   19.50
   5   4  -6  124.39   44.00
   5   4  -6  134.09   18.00
  -5   4   6  146.39   25.20
   5   4  -6  108.39   15.40
   4  -4  -6   55.19   11.80
  -4  -4   6   52.69    8.90
   4  -4  -6   25.10   17.10
  -4  -4   6   51.09   13.90
   4  -4  -6   61.59   13.00
   4  -4  -6   70.69   10.70
  -4  -4   6   72.09   14.90
   4   4  -6   53.39   13.00
  -4   4   6   76.59   14.90
   4   4  -6   57.59   12.60
  -4   4   6   61.59   10.70
  -4   4   6   79.99   20.80
   4   4  -6   50.69   11.60
   4   4  -6   69.99   21.70
   4   4  -6   83.19   12.10
   3  -4  -6   21.90    9.60
   3  -4  -6   22.20   12.70
  -3  -4   6   -7.90    5.70
   3  -4  -6    2.80    8.10
   3  -4  -6   -3.20   11.10
   3  -4  -6    9.60    6.10
  -3   4   6    4.40    8.50
  -3   4   6    1.80    8.00
  -3   4   6   14.80   11.30
   3   4  -6    2.20    9.30
   3   4  -6   -4.70    6.10
   3   4  -6   12.10    6.30
   3   4  -6    4.50    9.90
   2  -4  -6   19.30    9.70
   2  -4  -6    0.60    7.70
   2  -4  -6   11.80   11.30
   2  -4  -6   15.50   10.60
   2  -4  -6   21.10    8.00
  -2  -4   6   42.70    8.70
   2   4  -6   21.00   10.80
   2   4  -6   34.10    7.30
  -2   4   6   19.10   12.70
   2   4  -6   17.40   11.00
  -2   4   6    9.30   12.20
   2   4  -6   19.20    7.50
  -2   4   6   32.10    8.40
   1  -4  -6   41.70    8.20
   1  -4  -6   52.09   13.20
   1  -4  -6   54.29   12.40
   1  -4  -6   35.40   11.70
   1  -4  -6   65.69   12.10
  -1  -4   6   26.00   10.00
   1   4  -6   70.29   13.20
  -1   4   6   38.10   14.30
  -1   4   6   51.49   12.50
   1   4  -6   45.20   13.10
  -1   4   6   74.59   12.60
   1   4  -6   47.80   11.20
   0  -4   6  105.49   14.40
   0  -4  -6   88.79   15.60
   0  -4  -6  102.59   16.60
   0  -4  -6  105.09   17.30
   0  -4  -6   76.79   13.10
   0  -4  -6   89.19   11.80
   0   4  -6   95.29   13.30
   0   4   6  120.89   16.90
   0   4  -6   74.09   13.60
   0   4  -6  102.09   17.60
   0   4   6  105.59   22.20
   0   4   6   80.29   16.30
   0   4   6   92.39   14.00
  -1  -4  -6   43.40    8.70
  -1  -4  -6   33.00   11.40
  -1  -4  -6   50.09   12.30
   1   4   6   47.50   10.30
   1   4   6   38.00   15.60
  -1   4  -6   60.69   13.80
   1   4   6   51.09   10.20
  -1   4  -6   56.79   11.90
  -1   4  -6   58.39   10.80
   1   4   6   40.30   13.10
  -2  -4  -6   34.70   12.00
  -2  -4  -6   21.30   11.50
  -2  -4  -6   61.29   14.80
  -2  -4  -6   39.20    8.00
   2   4   6   46.60    9.90
   2   4   6   29.50   17.20
   2   4   6   28.90   11.90
  -2   4  -6   41.10   12.60
  -3  -4  -6   96.39   13.50
  -3  -4  -6  124.09   20.10
  -3  -4  -6  136.39   19.60
  -3  -4  -6   90.79   12.40
  -3  -4  -6  112.39   17.70
  -3   4  -6   71.69   15.00
  -3   4  -6   90.89   16.70
   3   4   6  102.09   18.20
  -3   4  -6   53.19   16.50
   3   4   6  102.69   11.90
  -3   4  -6  104.49   13.70
  -4  -4  -6  151.88   22.40
  -4  -4  -6  176.18   19.10
  -4  -4  -6  114.19   20.00
  -4  -4  -6  155.58   16.00
   4   4   6  151.48   21.10
  -4   4  -6  153.68   18.30
  -4   4  -6  203.68   26.90
   4   4   6  153.78   14.70
  -4   4  -6  106.09   20.90
   4   4   6  134.19   18.20
  -4   4  -6  169.18   19.40
  -5  -4  -6   -0.90    8.70
  -5  -4  -6    9.80   12.40
  -5  -4  -6   -0.30    8.50
  -5  -4  -6    7.00    8.80
   5   4   6    2.20   11.40
  -5   4  -6    6.80   11.40
  -5   4  -6   11.40    9.90
   5   4   6  -31.10   29.10
   5   4   6   -0.10    8.00
   5   4   6   -4.00   10.20
  -5   4  -6   29.10   13.40
  -5   4  -6   17.50   11.00
  -6  -4  -6   34.80   13.00
  -6  -4  -6    9.10   11.10
  -6  -4  -6   12.70    9.50
  -6  -4  -6   17.50   10.00
   6   4   6   10.30    9.10
  -6   4  -6   -7.30    8.20
   6   4   6   10.90   12.00
  -6   4  -6   37.20   12.50
  -6   4  -6   29.90   13.40
  -6   4  -6   20.50   11.30
   6   4   6   23.60   13.50
  -7  -4  -6   29.30   11.40
  -7  -4  -6   28.30   10.30
  -7  -4  -6   22.20    8.50
  -7  -4  -6   39.80   13.60
  -7   4  -6   38.70   12.90
   7   4   6   19.10   13.20
  -7   4  -6   38.80   13.50
   7   4   6   15.80   10.30
  -7   4  -6   36.80   13.70
  -7   4  -6   23.80   11.00
   7   4   6   91.99   34.70
  -8  -4  -6   33.10   13.20
  -8  -4  -6   -8.30   20.10
  -8  -4  -6   33.90    8.80
  -8  -4  -6   23.60    9.60
  -8   4  -6   23.60   12.30
  -8   4  -6   42.70   12.50
  -8   4  -6   25.10   10.60
   8   4   6   26.80   10.50
   8   4   6   17.90   14.20
  -8   4  -6   26.50   14.00
  -9  -4  -6   64.49   24.00
  -9  -4  -6   66.39   11.90
  -9   4  -6   49.40   13.40
  -9   4  -6   81.59   13.40
   9   4   6   59.89   13.00
   9   4   6   54.69   18.40
 -10  -4  -6    8.90   10.50
 -10  -4  -6    7.00    8.40
 -10   4  -6   11.80    8.40
  10   4   6   -3.40    9.30
 -10   4  -6   -0.90    6.80
  10   4   6   -1.40    8.70
 -11  -4  -6   20.90    8.50
 -11  -4  -6   20.70    6.60
 -11   4  -6    9.60   11.40
 -11   4  -6    6.40    8.70
  11   4   6    8.90    8.80
  11   4   6   21.40   11.00
 -12  -4  -6  -17.80    8.70
 -12  -4  -6  -11.20   14.20
  12   4   6   10.20   11.30
  12   4   6   17.00    8.90
 -12   4  -6   10.70    8.50
 -12   4  -6  -15.60   12.80
 -13  -5   6    8.70    5.60
 -13  -5   6   -1.30    6.50
  13  -5  -6   26.60   11.60
 -13  -5   6    2.70    7.90
 -13   5   6    6.50    6.10
  13   5  -6    6.30    4.70
 -13   5   6   16.40    7.40
 -12  -5   6  -10.40   10.60
 -12  -5   6  -23.30   12.10
  12  -5  -6   14.30    6.60
 -12  -5   6   -6.60    8.10
 -12  -5   6    1.10    6.50
  12   5  -6   16.20    9.40
 -12   5   6    4.70    6.40
 -12   5   6   -5.50   11.50
 -11  -5   6    1.20    7.50
 -11  -5   6   13.60    6.60
 -11  -5   6    3.90   10.70
  11  -5  -6   -1.30    7.90
 -11  -5   6    2.50    7.70
 -11   5   6    4.00    9.90
 -11   5   6    8.50   10.30
  11   5  -6  -42.10   17.20
 -11   5   6    7.70   10.70
  11   5  -6    0.20    6.30
 -10  -5   6  114.79   16.10
 -10  -5   6   89.99   13.30
  10  -5  -6   90.39   18.20
  10  -5  -6  104.29   14.30
 -10  -5   6  103.89   19.60
 -10  -5   6  113.99   13.90
 -10   5   6  109.19   12.00
 -10   5   6  114.89   18.20
  10   5  -6   77.49   17.50
 -10   5   6  127.79   19.80
  10   5  -6  100.39   13.30
  -9  -5   6    2.60    7.20
  -9  -5   6   12.40    8.40
   9  -5  -6   11.80   14.40
   9  -5  -6   -9.20    6.00
  -9  -5   6  -11.80    8.10
  -9  -5   6   -2.50    8.70
  -9   5   6   -1.70    9.80
   9   5  -6   -6.70    6.00
   9   5  -6   37.80   31.20
   9   5  -6   -8.40   11.30
  -9   5   6  -17.80    9.40
  -9   5   6    0.70   10.30
  -8  -5   6   23.10   10.10
  -8  -5   6   33.80    8.60
  -8  -5   6   23.40   12.00
  -8  -5   6   39.60   10.80
   8  -5  -6   31.30   13.90
   8  -5  -6   17.50    7.20
   8   5  -6   24.20    7.60
   8   5  -6    2.00   11.80
  -8   5   6   22.60   12.20
  -8   5   6   24.70    9.60
  -8   5   6   29.00   25.30
   8   5  -6   46.30   11.80
   8   5  -6   22.70    9.50
  -7  -5   6   -0.40   10.20
   7  -5  -6   -2.20   12.40
   7  -5  -6   13.30    6.80
  -7  -5   6    4.80    9.30
   7  -5  -6    2.30   11.40
  -7  -5   6   12.90    7.70
  -7  -5   6   16.90   10.30
   7   5  -6   21.30   17.00
  -7   5   6    2.20   21.20
  -7   5   6   11.10   11.90
   7   5  -6    2.80    6.40
   7   5  -6   -3.30   10.20
   7   5  -6    7.70   10.80
  -7   5   6   11.00    8.50
   7   5  -6    4.10    8.50
   6  -5  -6  385.16   30.70
  -6  -5   6  380.16   26.50
   6  -5  -6  390.26   21.50
   6  -5  -6  295.17   29.70
  -6  -5   6  258.67   36.50
  -6  -5   6  382.86   26.20
  -6  -5   6  375.26   23.30
  -6   5   6  310.87   40.20
   6   5  -6  424.76   29.00
  -6   5   6  314.27   27.90
  -6   5   6  388.26   28.30
   6   5  -6  309.37   35.30
  -5  -5   6   27.50    9.40
  -5  -5   6   29.70   11.80
  -5  -5   6   17.00   11.30
   5  -5  -6   24.20    8.30
   5  -5  -6   23.70   12.50
   5  -5  -6   -0.30   13.50
  -5  -5   6   27.10    8.20
   5  -5  -6   17.70   11.80
   5   5  -6   33.20   29.80
  -5   5   6   32.40   32.00
  -5   5   6   10.40   12.00
   5   5  -6   25.90    8.90
   5   5  -6   27.10   12.80
   5   5  -6   18.50    7.90
  -5   5   6   26.40   10.50
  -4  -5   6   37.20   11.00
   4  -5  -6   24.00   13.20
   4  -5  -6   23.40   12.40
   4  -5  -6   21.10   11.80
  -4  -5   6   11.60   12.00
  -4  -5   6   12.70    7.80
   4  -5  -6   39.70    9.90
  -4  -5   6   44.00   13.30
   4  -5  -6   31.30   13.80
  -4   5   6   17.90   22.10
   4   5  -6   29.40    9.10
  -4   5   6   37.40   13.80
   4   5  -6   24.50    7.40
   4   5  -6   30.40   12.80
   4   5  -6   42.30   52.59
  -4   5   6   29.20   13.20
  -4   5   6   15.30    8.00
   3  -5  -6   90.99   12.80
  -3  -5   6  113.09   19.40
   3  -5  -6   96.89   17.00
   3  -5  -6  100.69   20.20
   3  -5  -6   70.79   16.30
  -3  -5   6   83.39   15.40
  -3  -5   6   85.09   13.00
  -3   5   6   77.79   13.70
  -3   5   6   88.49   23.00
   3   5  -6  105.79   50.09
   3   5  -6   77.19   13.40
   3   5  -6   98.29   16.30
  -3   5   6   90.39   16.30
  -2  -5   6   75.99   10.90
   2  -5  -6   78.69   12.50
   2  -5  -6  112.09   19.20
   2  -5  -6   56.19   16.90
  -2  -5   6   98.19   19.90
   2  -5  -6   89.89   18.30
  -2   5   6   97.89   16.60
   2   5  -6   79.59   16.20
   2   5  -6   84.29   35.80
  -2   5   6   54.59   24.70
  -2   5   6   75.49   14.50
   2   5  -6   67.09   13.10
   1  -5  -6  221.48   22.00
  -1  -5   6  205.58   16.30
   1  -5  -6  191.88   26.20
   1  -5  -6  194.98   20.80
   1  -5  -6  212.08   17.00
   1   5  -6  211.28   19.60
  -1   5   6  176.98   16.00
   1   5  -6  199.88   24.80
  -1   5   6  195.28   23.40
   1   5  -6  186.38   20.70
  -1   5   6  219.08   24.40
   0  -5  -6   87.59   17.90
   0  -5  -6  101.49   14.00
   0  -5   6  129.19   16.90
   0  -5  -6  126.99   18.70
   0  -5  -6   97.59   19.10
   0   5  -6   96.79   19.80
   0   5  -6   69.09   14.60
   0   5  -6   98.39   17.00
   0   5   6  108.49   18.80
   0   5   6   82.89   14.00
   1  -5   6    6.80   10.10
  -1  -5  -6   -0.40   12.90
  -1  -5  -6   13.00    8.20
  -1  -5  -6   24.60   10.90
  -1  -5  -6   15.40    8.00
   1   5   6   22.40   11.10
   1   5   6   -5.70   12.90
   1   5   6   16.70    8.40
  -1   5  -6   20.30   12.50
  -1   5  -6   29.00   10.60
  -1   5  -6   28.10   11.90
  -2  -5  -6    1.20    7.00
  -2  -5  -6   11.70   13.70
  -2  -5  -6    7.80    6.70
  -2  -5  -6    2.30   10.10
  -2   5  -6   21.10   11.90
   2   5   6    3.60    9.30
   2   5   6   17.70    8.70
  -2   5  -6    5.40    8.00
   2   5   6   -0.30   14.40
  -2   5  -6   13.00    7.60
  -3  -5  -6  247.48   19.00
  -3  -5  -6  290.97   37.20
   3   5   6  280.97   28.00
  -3   5  -6  341.47   38.00
  -4  -5  -6   46.00   11.30
  -4  -5  -6   29.20    8.50
  -4  -5  -6   51.99   16.20
  -4  -5  -6   47.20   11.00
   4   5   6   33.50    9.90
   4   5   6   56.59   14.50
  -4   5  -6   37.90   13.40
  -4   5  -6   43.00   11.40
   4   5   6   53.69   12.10
  -4   5  -6   44.60   12.00
  -5  -5  -6   -0.60    8.10
  -5  -5  -6   -4.10    5.70
  -5  -5  -6  -11.40   17.20
  -5  -5  -6   -7.70    7.00
   5   5   6    8.30    8.40
  -5   5  -6  -12.10    7.30
   5   5   6    5.80    9.40
   5   5   6   27.70   10.20
  -5   5  -6   -6.80    9.80
  -5   5  -6    3.20   13.80
  -5   5  -6  -15.90   11.30
  -6  -5  -6  113.49   13.90
  -6  -5  -6  123.59   20.80
  -6  -5  -6  114.29   15.30
  -6  -5  -6  124.49   17.20
  -6   5  -6  123.79   16.10
  -6   5  -6  105.89   16.80
   6   5   6  180.88   39.00
  -6   5  -6  126.39   15.60
  -6   5  -6  142.19   21.90
   6   5   6  121.79   15.50
  -7  -5  -6   25.90   11.20
  -7  -5  -6    6.50   11.80
  -7  -5  -6   15.80    9.30
  -7  -5  -6   12.20    7.20
  -7   5  -6   10.90   15.80
  -7   5  -6    5.20    6.90
   7   5   6    6.40    9.80
  -7   5  -6   14.60   12.30
   7   5   6   22.30    9.10
  -7   5  -6   14.40    9.30
  -8  -5  -6  155.68   16.40
  -8  -5  -6  172.58   13.70
  -8  -5  -6  136.69   15.70
  -8   5  -6  159.28   17.00
   8   5   6  148.69   16.10
  -8   5  -6  171.48   17.70
   8   5   6  109.39   16.90
  -8   5  -6  133.49   17.80
  -8   5  -6  185.18   19.40
  -9  -5  -6   -2.40    6.80
  -9  -5  -6    1.70   10.90
  -9   5  -6   -3.30    7.00
   9   5   6    0.30    7.20
  -9   5  -6    5.00    7.90
  -9   5  -6   -2.60    6.60
   9   5   6   -5.50   13.90
 -10  -5  -6   71.29   11.20
 -10  -5  -6   64.39   10.50
 -10   5  -6   40.40    9.70
  10   5   6   83.69    9.60
 -10   5  -6   48.70    9.40
 -10  -6   6   10.00    7.20
 -10  -6   6   -0.40    7.50
 -10  -6   6    7.70    8.80
 -10  -6   6    0.40    5.80
 -10   6   6   10.30    6.10
  10   6  -6    8.50    6.10
 -10   6   6    9.00    8.50
  -9  -6   6   70.79    8.20
   9  -6  -6   18.30   11.80
  -9  -6   6   75.09   12.20
  -9  -6   6   20.00   11.50
  -9  -6   6   40.50    7.40
   9  -6  -6   38.00    7.70
  -9   6   6   59.49   10.10
  -9   6   6   52.89   10.40
   9   6  -6   65.09    9.40
  -9   6   6   48.80   10.90
  -8  -6   6   10.80    8.40
  -8  -6   6    3.20    9.00
  -8  -6   6   -1.20    6.30
  -8  -6   6    8.70    7.60
   8  -6  -6   -1.90    5.60
   8   6  -6   -0.50    7.50
  -8   6   6    0.30    9.10
  -8   6   6   -4.00    7.10
   8   6  -6   -1.40    9.00
  -8   6   6    0.20    6.50
  -7  -6   6   19.10    8.50
  -7  -6   6   10.70    6.80
   7  -6  -6    6.10    7.40
   7  -6  -6   10.50   17.50
  -7   6   6   -0.90    9.60
  -7   6   6   13.10   10.30
  -7   6   6   -3.90    6.80
   7   6  -6    9.20    6.70
   7   6  -6   18.00   24.40
  -6  -6   6    5.60   11.90
  -6  -6   6   10.80    5.30
  -6  -6   6    7.90    8.40
  -6  -6   6    2.80    8.50
   6  -6  -6    1.30    9.60
   6   6  -6    4.20   24.30
  -6   6   6    2.00    7.80
   6   6  -6   -0.60   10.30
  -6   6   6  -12.60   11.90
   6   6  -6    0.20   26.40
  -6   6   6  -10.90    9.40
  -5  -6   6  -18.20    9.50
  -5  -6   6   -3.80    8.20
  -5  -6   6   -0.10    4.40
   5  -6  -6   10.30   10.00
   5  -6  -6    3.40    6.30
  -5  -6   6    4.60    9.70
  -5   6   6   14.40   13.00
  -5   6   6   -2.20    9.80
   5   6  -6   -1.90    6.80
   5   6  -6  -47.40   34.40
   5   6  -6   27.80   29.70
  -5   6   6   -6.70   11.70
   4  -6  -6   12.90    7.10
  -4  -6   6   27.70   15.70
  -4  -6   6   24.10   11.40
  -4  -6   6   11.40    7.10
  -4  -6   6   16.00    9.00
   4  -6  -6    0.70    8.90
  -4   6   6   12.50   11.10
  -4   6   6   15.30    9.80
   4   6  -6    5.40   13.40
  -4   6   6   15.60   10.80
   4   6  -6   24.80   11.60
   4   6  -6   16.00   23.20
  -3  -6   6   11.20    6.70
   3  -6  -6   -2.70    6.70
   3  -6  -6   -3.40    8.60
  -3  -6   6   -2.60    9.40
   3  -6  -6   13.40   11.00
  -3  -6   6   12.60   16.10
   3   6  -6   15.70   23.70
   3   6  -6    6.90    7.40
  -3   6   6  -13.70   10.50
   3   6  -6    7.50   13.70
  -3   6   6    3.00   10.60
  -3   6   6   12.50   10.00
  -2  -6   6   -1.20   16.00
   2  -6  -6   -7.50   10.20
   2  -6  -6   16.00    9.30
  -2  -6   6    6.60    7.40
   2  -6  -6   17.10    7.60
   2   6  -6    4.80   28.40
  -2   6   6    3.90   11.70
  -2   6   6   12.60   12.90
  -2   6   6   12.10   11.00
   2   6  -6   14.20   11.50
   2   6  -6   -2.00   10.00
   1  -6  -6  348.67   36.70
   1  -6  -6  335.97   19.90
  -1  -6   6  329.77   20.50
   1  -6  -6  317.97   21.60
  -1  -6   6  322.47   26.00
   1   6  -6  302.77   55.19
   1   6  -6  350.76   24.00
  -1   6   6  275.07   23.50
  -1   6   6  321.27   21.70
   1   6  -6  311.67   25.60
   0  -6  -6  630.94   29.30
   0  -6  -6  612.04   29.20
   0  -6  -6  649.43   29.30
   0   6  -6  577.14   83.99
   0   6   6  606.24   30.40
   0   6  -6  610.14   34.80
   0   6   6  529.95   39.60
   0   6   6  583.04   31.30
   0   6  -6  649.24   31.50
  -1  -6  -6    8.50    7.30
  -1  -6  -6   21.90    6.90
   1  -6   6   13.60   12.90
  -1  -6  -6    7.70    8.50
   1   6   6    4.60    9.10
  -1   6  -6   18.40    8.00
   1   6   6   27.30   12.70
  -1   6  -6   23.50   36.50
  -1   6  -6   19.50    8.90
  -2  -6  -6   10.30    7.10
  -2  -6  -6    6.90    7.80
  -2  -6  -6   -4.50    7.80
   2   6   6    0.50    5.40
   2   6   6    1.10    6.70
  -2   6  -6  -12.40   35.90
  -2   6  -6  -12.30    8.20
  -2   6  -6    6.60    7.60
  -3  -6  -6  427.96   23.40
  -3  -6  -6  410.36   22.00
   3   6   6  410.66   22.80
  -3   6  -6  433.06   27.60
   3   6   6  371.26   27.10
  -3   6  -6  408.56   24.50
  -3   6  -6  452.35   56.59
  -4  -6  -6   80.69   13.80
  -4  -6  -6   52.99   12.40
  -4  -6  -6   44.80    8.60
  -4   6  -6   58.59   17.90
  -4   6  -6   43.30   12.80
  -4   6  -6   69.59   23.40
   4   6   6   71.09   11.70
  -5  -6  -6   19.80    7.20
  -5  -6  -6   18.10    6.80
  -5  -6  -6   31.20    7.10
   5   6   6   32.60    7.00
  -5   6  -6   45.90   19.90
  -5   6  -6   45.30   37.20
  -5   6  -6   15.70    7.70
  -6  -6  -6   -0.60    6.30
  -6  -6  -6   -1.10    4.40
   6   6   6   -0.30    5.30
  -6   6  -6  104.09   38.10
  -6   6  -6  -15.10   13.40
  -6   6  -6   -7.70   21.20
  19   0  -7   -6.70    8.50
  19   0  -7   -7.90    6.00
  19   0  -7    6.70    6.00
  19   0  -7    0.90    4.30
  18   0  -7   10.40    7.40
  18   0  -7   -1.40    7.00
  18   0  -7    3.20    8.60
  18   0  -7    0.20    7.00
  17   0  -7   83.79   12.70
  17   0  -7   75.49   11.00
  17   0  -7   77.39   14.10
  17   0  -7   71.99   14.70
  16   0  -7   -1.50    7.70
  16   0  -7    3.60    8.30
  16   0  -7  -23.40   23.90
  16   0  -7   -9.60    6.10
  16   0  -7   -5.10    8.20
  15   0  -7  270.07   28.80
  15   0  -7  271.57   26.60
  15   0  -7  239.78   19.40
  15   0  -7  271.27   21.40
  15   0  -7  254.07   19.40
  15   0  -7  199.48   28.40
 -15   0   7  239.48   21.00
  14   0  -7   23.80   16.30
 -14   0   7    4.00    8.70
  14   0  -7    2.70    8.70
  14   0  -7  -11.60   10.70
  14   0  -7  -13.40    8.50
  14   0  -7    6.00    8.90
  14   0  -7  -10.20    5.30
  13   0  -7    6.10    9.00
  13   0  -7    3.10    5.50
 -13   0   7   -7.40    5.40
  13   0  -7   -0.50    8.80
  13   0  -7   -0.80    8.40
 -13   0   7   31.00   21.40
  13   0  -7    1.50   12.90
  13   0  -7   -2.80    9.30
  12   0  -7    0.30    5.00
  12   0  -7   17.00    8.90
  12   0  -7   -4.20    8.00
 -12   0   7   -3.00   17.80
  12   0  -7    4.00    7.90
  12   0  -7    6.90    7.50
 -12   0   7   -7.70    7.70
  12   0  -7   -8.80    9.60
 -12   0   7   19.80   14.50
 -11   0   7  279.07   22.90
 -11   0   7  296.67   23.20
  11   0  -7  326.77   26.20
  11   0  -7  297.47   21.60
 -11   0   7  301.97   24.50
  11   0  -7  336.17   21.00
  11   0  -7  333.77   18.70
 -11   0   7  332.67   22.30
 -10   0   7  -10.60    4.40
  10   0  -7    9.80    7.40
  10   0  -7   12.60    8.80
  10   0  -7   -0.90    4.70
  10   0  -7    4.30    7.60
 -10   0   7   -2.50    5.60
 -10   0   7   -3.40   10.20
  10   0  -7  -13.10    9.90
   9   0  -7    7.80    4.70
   9   0  -7    7.60    7.30
  -9   0   7   11.60    6.70
   9   0  -7   11.90    8.50
  -8   0   7    6.00    7.60
   8   0  -7   -5.60    3.80
   8   0  -7    4.50    6.60
   8   0  -7    1.00    7.00
   7   0  -7   63.19   11.10
  -7   0   7   50.29    9.30
   7   0  -7   43.60    9.20
   6   0  -7    0.20    6.10
   6   0  -7    0.00    5.50
   5   0  -7 3013.50  102.39
   5   0  -7 3073.19  102.49
   4   0  -7    5.40    5.40
   4   0  -7    1.90    5.70
   3   0  -7   11.50    6.00
   3   0  -7    7.90    4.40
   2   0  -7    0.00    3.20
   2   0  -7   -0.30    4.90
   1   0  -7 4230.88  136.19
   1   0  -7 4284.67  136.29
   0   0  -7    5.70    4.60
  -1   0  -7  566.84   24.30
  -1   0  -7  524.05   23.90
  -2   0  -7   -0.30    4.10
  -3   0  -7  145.69   12.90
   3   0   7  154.88   14.10
  -4   0  -7    2.30    6.00
   4   0   7   -0.70    5.90
  -4   0  -7   -0.50    6.40
   4   0   7   -7.10    5.30
   5   0   7   61.79   11.30
   5   0   7   46.60    8.60
   5   0   7   44.30    6.90
  -5   0  -7   53.29   10.20
   6   0   7    3.20    5.10
  -6   0  -7    0.00    8.80
  -6   0  -7    4.80    7.80
   6   0   7   -4.30    6.20
   7   0   7  917.71   39.10
   7   0   7  989.30   45.80
  -7   0  -7  897.81   42.50
   7   0   7  821.72   39.70
   7   0   7  930.21   35.80
  -7   0  -7  885.31   41.90
   8   0   7  -10.60   10.40
  -8   0  -7   -3.60    8.60
   8   0   7  -14.10    7.40
  -8   0  -7    2.80    7.30
   8   0   7   -3.80    8.30
   8   0   7  -10.70   11.40
   8   0   7    2.20    5.90
  -9   0  -7    3.40    7.20
   9   0   7    2.90   10.90
   9   0   7    0.00   13.30
  -9   0  -7   -4.50    9.30
   9   0   7   13.90   11.80
   9   0   7  -10.30    5.70
   9   0   7    2.10   10.50
 -10   0  -7   -2.10    9.60
  10   0   7   12.10   11.10
  10   0   7   21.40   13.60
  10   0   7    6.30   12.90
  10   0   7   -4.00    6.50
 -10   0  -7    8.60   10.50
  10   0   7    3.30   12.10
  11   0   7  111.39   19.00
  11   0   7  128.19   14.50
 -11   0  -7  126.69   20.70
  11   0   7   79.59   20.10
  11   0   7   77.29   20.70
  11   0   7  151.68   25.00
  12   0   7    2.40   12.90
  12   0   7   23.80   18.70
  12   0   7    1.00    7.00
  12   0   7   12.90    8.00
  12   0   7  -36.50   30.10
 -12   0  -7   -6.00   10.30
 -13   0  -7   55.69   12.50
 -13   0  -7   65.89   13.40
 -14   0  -7   -8.70    5.60
  14   0   7   -4.60    6.70
 -14   0  -7   -0.30    9.40
  14   0   7    8.80    8.20
 -15   0  -7    8.30    6.80
  15   0   7    0.50    6.70
  15   0   7    8.60    6.80
 -15   0  -7   -1.80    5.20
  19  -1  -7    3.80    6.30
  19  -1  -7   -4.20    5.80
  19  -1  -7    0.30    9.10
  19  -1  -7   -4.70    4.50
  19   1  -7   -0.10    4.10
  19   1  -7    0.20   10.90
  19   1  -7   -4.30    5.90
  18  -1  -7    4.70    6.90
  18  -1  -7   16.50    6.30
  18  -1  -7   22.70    6.40
  18  -1  -7   18.00   10.40
  18   1  -7   -3.50    7.80
  18   1  -7   13.40    5.70
  18   1  -7   11.10   11.30
  18   1  -7    3.20    7.00
  17  -1  -7   32.00    9.80
  17  -1  -7   12.40    7.10
  17  -1  -7   26.80   14.30
  17  -1  -7   27.00    7.30
  17   1  -7   12.90    7.60
 -17   1   7    7.90   19.70
  17   1  -7    0.50    7.70
  17   1  -7    4.60    7.60
  17   1  -7    5.00    8.80
  16  -1  -7    1.80   20.10
  16  -1  -7    3.10    8.30
  16  -1  -7    4.90    8.70
  16  -1  -7    6.90    6.90
 -16  -1   7  -32.60   15.70
  16  -1  -7   15.70   18.90
  16  -1  -7   16.70    9.70
  16   1  -7    2.90   10.30
 -16   1   7    4.70   12.40
  16   1  -7  -26.80   18.30
  16   1  -7   -4.60    8.10
  16   1  -7   13.90    8.60
  16   1  -7   12.90   10.50
  16   1  -7    1.80   27.20
  16   1  -7    2.10    7.90
  15  -1  -7   95.89   14.20
  15  -1  -7   78.99   16.30
 -15  -1   7   61.59   13.40
  15  -1  -7   81.09   20.50
  15  -1  -7   98.39   13.00
 -15  -1   7   94.79   18.20
  15  -1  -7   69.39   19.10
  15  -1  -7   90.19   17.30
  15   1  -7   94.39   16.90
  15   1  -7  103.49   15.40
 -15   1   7   93.69   14.70
 -15   1   7   81.29   15.90
  15   1  -7   90.09   14.90
  15   1  -7   98.99   13.40
  15   1  -7   88.89   17.40
  15   1  -7  120.49   25.40
  15   1  -7  103.09   19.90
  14  -1  -7   67.59   12.20
 -14  -1   7   70.99   14.40
  14  -1  -7   93.09   16.70
  14  -1  -7   64.29   12.20
  14  -1  -7   92.49   12.30
 -14  -1   7  102.99   18.20
 -14  -1   7   46.10   11.40
 -14   1   7   83.09   16.30
  14   1  -7   60.29   15.90
  14   1  -7   69.49   14.30
  14   1  -7   81.29   12.80
  14   1  -7   49.80   21.90
 -14   1   7   78.59   14.90
  14   1  -7   66.59   12.10
  14   1  -7   74.09   15.60
  13  -1  -7   13.90   11.50
  13  -1  -7   15.80    9.10
  13  -1  -7    7.40    6.50
 -13  -1   7   -6.20    9.60
 -13  -1   7    2.70   11.00
 -13  -1   7    4.40   10.00
  13  -1  -7   -1.20    9.50
 -13   1   7    0.40    8.50
  13   1  -7  -11.30    8.80
  13   1  -7    3.40    8.00
  13   1  -7    3.80    8.50
  13   1  -7   -2.10   11.10
  13   1  -7  -14.50   15.80
  13   1  -7  -13.20    7.40
  13   1  -7    3.40    6.50
 -12  -1   7   45.00   12.40
 -12  -1   7   40.10   11.20
 -12  -1   7   32.10   11.90
  12  -1  -7   57.99   13.60
  12  -1  -7   50.79   10.80
  12  -1  -7   85.49   16.40
  12  -1  -7   53.69    9.80
  12  -1  -7   42.00   13.10
  12   1  -7   47.50   13.80
  12   1  -7   62.49   17.70
  12   1  -7   64.59   11.00
 -12   1   7   47.00   13.50
  12   1  -7   57.09   10.90
  12   1  -7   47.80   10.60
 -12   1   7   35.90   12.80
 -12   1   7   55.59   11.40
  12   1  -7   43.10    8.10
  11  -1  -7  479.95   28.00
  11  -1  -7  528.95   32.50
  11  -1  -7  528.75   33.20
 -11  -1   7  540.75   29.50
  11  -1  -7  531.65   24.40
 -11  -1   7  511.95   29.40
 -11  -1   7  533.45   28.40
 -11  -1   7  542.85   30.70
  11  -1  -7  496.75   30.60
  11   1  -7  528.55   35.70
 -11   1   7  599.64   31.20
 -11   1   7  535.15   31.70
  11   1  -7  528.75   24.60
  11   1  -7  518.75   26.70
  11   1  -7  520.65   27.30
 -11   1   7  551.14   33.00
  11   1  -7  613.14   36.50
 -11   1   7  535.55   27.60
  10  -1  -7   53.79   12.60
 -10  -1   7   35.80    9.70
  10  -1  -7   49.40   11.10
 -10  -1   7   57.39    9.90
 -10  -1   7   59.89   13.20
 -10  -1   7   53.99   10.40
  10   1  -7   58.79   10.00
  10   1  -7   58.49   14.00
 -10   1   7   71.39   13.50
  10   1  -7   60.49   12.50
  10   1  -7   47.10    8.60
  10   1  -7   57.79   10.60
 -10   1   7   61.69   11.60
 -10   1   7   65.69   13.00
  10   1  -7   54.59   10.40
  -9  -1   7   32.00    7.10
  -9  -1   7   17.50    7.80
   9  -1  -7   16.30    8.50
   9  -1  -7   16.00    5.30
  -9  -1   7   22.90    9.50
   9  -1  -7   11.50    7.40
   9   1  -7    1.60    9.20
   9   1  -7   31.90    7.20
   9   1  -7   19.40    7.10
  -9   1   7   24.30    9.70
   9   1  -7   13.90    8.50
   8  -1  -7  244.08   18.80
  -8  -1   7  222.18   19.30
  -8  -1   7  272.87   15.20
   8  -1  -7  265.87   15.00
   8  -1  -7  241.58   19.10
   8   1  -7  278.97   17.10
   8   1  -7  223.68   14.00
   8   1  -7  265.37   20.90
   8   1  -7  250.97   20.60
  -8   1   7  268.17   20.40
  -7  -1   7  337.97   18.80
  -7  -1   7  344.97   21.90
   7  -1  -7  398.76   22.90
   7  -1  -7  375.96   22.80
  -7   1   7  386.26   22.00
   7   1  -7  429.06   24.70
   7   1  -7  379.96   17.40
   7   1  -7  398.66   24.20
   6  -1  -7  564.84   27.60
   6  -1  -7  525.45   22.30
   6  -1  -7  605.34   28.10
   6   1  -7  547.25   23.90
   6   1  -7  581.34   28.90
   6   1  -7  569.34   28.70
   5  -1  -7  289.97   21.80
   5  -1  -7  309.57   17.90
   5   1  -7  279.87   15.10
   5   1  -7  305.37   18.90
   5   1  -7  313.27   18.90
   4  -1  -7  418.86   21.90
   4  -1  -7  417.36   21.60
   4   1  -7  361.96   20.50
   4   1  -7  386.66   20.70
   3  -1  -7   21.80    7.20
   3  -1  -7   21.00    6.50
   3   1  -7   23.80    6.30
   2  -1  -7  749.62   32.30
   2  -1  -7  789.72   33.00
   2   1  -7  785.72   30.80
   1  -1  -7  505.35   24.70
   1  -1  -7  531.75   24.30
   1   1  -7  510.55   21.80
  -1   1   7  505.85   24.50
   0  -1  -7   95.59   10.00
   0  -1  -7   89.99   10.50
   0   1  -7  101.39    8.20
   0   1   7   86.49   10.30
  -1  -1  -7  239.28   16.30
  -1  -1  -7  231.88   16.10
   1   1   7  208.38   14.10
  -2  -1  -7  150.78   13.60
  -2  -1  -7  149.49   13.70
   2   1   7  160.28   15.80
   2   1   7  163.28   12.50
  -3  -1  -7   38.20    8.20
  -3  -1  -7   33.40    7.50
   3   1   7   34.10    6.80
   3   1   7   39.90    8.40
   3   1   7   37.30    9.90
   4  -1   7  224.38   15.30
  -4  -1  -7  194.08   17.40
  -4  -1  -7  214.38   17.40
   4   1   7  208.88   19.20
   4   1   7  226.88   13.20
   4   1   7  201.98   15.70
  -5  -1  -7  320.87   21.70
   5  -1   7  307.57   19.70
  -5  -1  -7  303.57   21.20
   5  -1   7  297.07   17.10
   5   1   7  309.37   19.90
   5   1   7  297.27   23.20
   5   1   7  298.67   16.40
   6  -1   7   12.50    7.10
   6  -1   7    6.90    7.40
  -6  -1  -7    0.60    7.40
   6   1   7    7.40    5.40
   6   1   7   22.50   10.60
   6   1   7    0.30    8.30
   6   1   7    2.60    9.00
   6   1   7   15.30    8.90
   7  -1   7   50.49    8.90
   7  -1   7   68.69   13.40
  -7  -1  -7   66.99   12.70
  -7  -1  -7   71.99   12.20
  -7  -1  -7   86.09   15.10
   7   1   7   62.59   12.60
   7   1   7   61.19   13.80
   7   1   7   67.19    9.80
  -7   1  -7   59.69   13.50
   7   1   7   50.09   10.90
  -8  -1  -7  127.09   15.50
  -8  -1  -7  108.49   19.00
  -8  -1  -7   92.39   16.30
   8  -1   7  117.69   15.70
   8  -1   7  102.59   17.00
   8  -1   7   88.19   11.40
  -8   1  -7  115.69   17.60
   8   1   7  105.39   16.90
   8   1   7  116.49   12.30
   8   1   7  122.39   20.70
   8   1   7   95.29   16.90
   8   1   7  108.09   19.50
  -8   1  -7   94.29   17.70
   9  -1   7  277.07   24.40
   9  -1   7  253.27   28.60
  -9  -1  -7  299.47   25.40
   9  -1   7  326.67   26.50
   9  -1   7  287.57   18.30
  -9  -1  -7  322.57   26.30
   9   1   7  284.47   18.80
   9   1   7  253.67   29.10
  -9   1  -7  291.37   24.20
   9   1   7  294.57   22.60
   9   1   7  273.17   24.80
  -9   1  -7  295.97   24.10
   9   1   7  260.37   28.00
  10  -1   7  171.48   15.50
 -10  -1  -7  176.18   22.10
 -10  -1  -7  196.68   20.60
  10  -1   7  193.48   24.30
  10  -1   7  206.58   22.90
 -10   1  -7  189.38   21.30
  10   1   7  222.38   17.40
  10   1   7  190.08   20.00
  10   1   7  201.58   22.50
  10   1   7  216.58   31.10
 -10   1  -7  209.78   21.80
  11  -1   7   26.50   14.90
  11  -1   7   22.10   16.90
  11  -1   7   40.00   12.40
 -11  -1  -7   20.20   10.00
 -11  -1  -7   27.10   10.40
  11  -1   7   38.00    8.40
  11   1   7   18.70   17.30
  11   1   7   16.20   13.90
  11   1   7   15.60   19.60
  11   1   7   26.00    8.80
 -11   1  -7   25.70   11.40
  11   1   7   29.40    8.90
 -11   1  -7   26.60   11.40
 -12  -1  -7   18.20   12.30
  12  -1   7   -5.40   21.30
 -12  -1  -7   15.00    9.50
  12  -1   7    3.30    6.90
  12  -1   7   -6.60   10.10
  12  -1   7    2.10   24.20
 -12   1  -7   18.40   11.50
  12   1   7   17.10    7.90
 -12   1  -7   13.00   10.30
  12   1   7   13.60   27.10
  12   1   7   12.80    7.50
  12   1   7   31.70   26.40
  12   1   7   28.10   19.10
  13  -1   7  110.29   13.80
 -13  -1  -7   85.89   17.90
  13  -1   7  118.89   17.00
  13   1   7   39.50   20.70
 -13   1  -7   97.09   14.50
  13   1   7   97.09   16.00
 -13   1  -7  114.29   14.50
  13   1   7  129.69   14.20
  14  -1   7    8.20    6.70
  14  -1   7  -13.50   10.00
 -14  -1  -7    7.80    7.30
  14   1   7    3.80    7.20
  14   1   7   10.60    7.90
 -14   1  -7   13.90    7.60
 -14   1  -7   -9.40    8.40
  15  -1   7   34.50    7.30
 -15  -1  -7   26.50    6.80
  15  -1   7   32.40   10.20
 -15   1  -7   30.10    9.70
  15   1   7   35.90    6.30
  15   1   7   26.00    7.30
  18  -2  -7   34.10    6.10
  18  -2  -7   28.80   17.10
  18  -2  -7   25.10    8.20
  18   2  -7   38.70   11.70
  18   2  -7   22.30    5.90
  18   2  -7    2.60   12.30
 -18   2   7   25.60   11.80
  17  -2  -7   12.40   12.80
 -17  -2   7   33.90   21.50
  17  -2  -7   -1.00    5.80
  17  -2  -7   18.60    6.90
  17  -2  -7   -1.40    7.40
  17   2  -7   -2.50    6.90
 -17   2   7  -11.20   10.70
  17   2  -7    6.40    8.00
  17   2  -7   -7.90    7.50
  17   2  -7  -11.50   10.60
  16  -2  -7   23.00    7.20
 -16  -2   7    4.20    9.20
 -16  -2   7   32.50   14.10
  16  -2  -7   17.80    9.00
  16  -2  -7    8.80    9.90
  16  -2  -7   15.90    9.50
  16   2  -7   19.40    8.60
  16   2  -7   22.70    9.30
 -16   2   7   18.90    9.80
  16   2  -7   27.60    9.40
  16   2  -7   19.20    9.80
  15  -2  -7   27.70   10.10
 -15  -2   7   22.80    9.90
  15  -2  -7   13.70    9.80
  15  -2  -7   38.90   22.90
  15  -2  -7   39.10    8.40
 -15  -2   7   25.00   11.90
  15   2  -7   46.90   13.40
  15   2  -7   50.09   11.90
  15   2  -7   41.80    8.70
  15   2  -7   45.50    9.20
 -15   2   7   38.40   13.50
  14  -2  -7  339.07   31.20
 -14  -2   7  417.46   24.60
  14  -2  -7  376.86   26.20
  14  -2  -7  402.06   22.50
  14  -2  -7  405.96   33.30
 -14  -2   7  441.96   30.30
  14  -2  -7  386.26   26.50
  14   2  -7  399.26   29.20
 -14   2   7  386.76   22.80
  14   2  -7  400.36   23.70
  14   2  -7  432.36   25.70
  14   2  -7  417.26   23.30
 -14   2   7  418.06   28.10
  14   2  -7  360.86   38.40
 -14   2   7  400.06   29.90
  14   2  -7  420.16   29.80
  13  -2  -7  128.09   21.00
  13  -2  -7   83.69   18.10
  13  -2  -7  106.89   16.30
 -13  -2   7  116.59   17.40
 -13  -2   7  110.89   19.40
 -13  -2   7  118.79   18.20
  13  -2  -7  110.89   12.80
  13   2  -7  106.59   16.90
 -13   2   7   88.89   16.10
  13   2  -7  101.49   17.10
  13   2  -7  102.09   16.40
  13   2  -7  118.69   21.80
  13   2  -7  161.18   22.30
 -13   2   7  111.59   15.90
 -13   2   7  125.69   16.00
 -12  -2   7   -2.20    7.30
 -12  -2   7  -20.40   11.60
  12  -2  -7   -1.80    8.50
 -12  -2   7   -0.20    8.50
 -12  -2   7   -9.60    9.80
  12  -2  -7   -4.70    6.90
 -12  -2   7   -1.40    9.10
  12  -2  -7   13.10   11.00
  12  -2  -7  -15.60    8.50
  12   2  -7   -1.00    7.50
  12   2  -7   38.70   25.00
  12   2  -7   -8.40    7.40
  12   2  -7    4.20   10.00
 -12   2   7   17.80   11.60
  12   2  -7   -4.30   12.40
 -12   2   7  -13.70   10.20
 -12   2   7   18.00    7.70
  12   2  -7  -13.50    9.70
  12   2  -7   -3.00    8.00
  11  -2  -7   48.50   12.70
 -11  -2   7   43.30   10.80
  11  -2  -7   42.60    9.00
 -11  -2   7   58.69   11.80
  11  -2  -7   34.50   11.10
 -11  -2   7   32.50   12.90
  11  -2  -7   49.40   12.70
 -11  -2   7   26.60    8.20
  11  -2  -7   56.79   12.20
 -11   2   7   54.49   11.30
  11   2  -7   43.10    9.70
  11   2  -7   50.49   15.10
  11   2  -7   32.30   11.00
  11   2  -7   41.80    9.70
 -11   2   7   47.80   12.80
  11   2  -7   54.19   10.70
  11   2  -7   25.00    9.70
  11   2  -7   14.80   19.40
 -11   2   7   43.80   13.00
  10  -2  -7  693.53   37.90
 -10  -2   7  791.22   37.40
  10  -2  -7  762.12   30.50
 -10  -2   7  747.83   35.90
 -10  -2   7  758.52   32.60
 -10  -2   7  737.43   34.40
  10  -2  -7  749.03   38.50
  10  -2  -7  701.63   38.50
 -10  -2   7  716.43   38.10
 -10   2   7  767.32   32.70
 -10   2   7  760.92   38.50
  10   2  -7  745.13   36.20
 -10   2   7  758.72   40.20
 -10   2   7  743.83   36.90
  10   2  -7  722.33   33.30
  10   2  -7  740.33   32.90
  10   2  -7  755.92   42.70
  10   2  -7  664.13   44.70
  -9  -2   7  524.35   28.00
   9  -2  -7  558.34   30.30
   9  -2  -7  594.34   31.80
  -9  -2   7  553.14   25.30
  -9  -2   7  543.95   28.80
  -9  -2   7  505.95   32.20
  -9   2   7  469.15   27.70
  -9   2   7  515.95   30.90
   9   2  -7  536.65   37.30
   9   2  -7  514.85   28.20
   9   2  -7  555.14   26.80
   9   2  -7  534.05   28.60
  -9   2   7  549.05   32.00
  -9   2   7  524.55   29.70
   9   2  -7  518.25   25.00
   9   2  -7  564.34   34.00
   8  -2  -7    0.70    4.50
  -8  -2   7    1.50    7.90
  -8  -2   7   25.10   13.10
  -8  -2   7  -11.70    8.30
   8  -2  -7   -1.30    6.00
   8  -2  -7    2.10    6.30
  -8  -2   7   -1.80    5.00
  -8   2   7   13.40   10.10
   8   2  -7   -8.50    6.60
   8   2  -7   11.60    6.50
   8   2  -7    8.60   12.80
   8   2  -7    6.00   10.00
  -8   2   7  -11.10    7.60
   8   2  -7    5.30    8.20
  -8   2   7   13.80    7.50
   7  -2  -7   42.60    9.30
  -7  -2   7   25.80    6.50
   7  -2  -7   30.60    8.50
   7  -2  -7   26.30    6.00
   7   2  -7   27.00    9.00
  -7   2   7   15.10    9.10
   7   2  -7   32.60   12.00
  -7   2   7   39.20   11.10
   7   2  -7   25.10    7.10
   6  -2  -7  296.07   19.50
   6  -2  -7  313.37   20.40
   6  -2  -7  304.37   15.50
  -6  -2   7  289.17   16.20
   6   2  -7  305.07   20.70
  -6   2   7  305.47   19.70
  -5  -2   7 1251.97   45.50
   5  -2  -7 1408.76   51.49
   5  -2  -7 1360.96   51.89
   5   2  -7 1255.07   46.60
  -5   2   7 1146.59   48.20
  -5   2   7 1297.57   50.49
   5   2  -7 1284.17   50.59
   4  -2  -7  458.25   24.20
   4  -2  -7  487.15   24.80
  -4  -2   7  419.76   19.60
   4  -2  -7  449.86   19.60
   4   2  -7  393.36   19.70
  -4   2   7  449.86   23.80
   3  -2  -7  761.32   36.40
   3  -2  -7  862.51   32.00
   3  -2  -7  927.31   37.80
  -3   2   7  869.71   37.00
   3   2  -7  862.91   33.70
   2  -2  -7   35.60    8.20
   2  -2  -7   32.50    6.30
   2  -2  -7   39.90    8.90
   2   2  -7   46.40    7.30
  -2   2   7   30.70    8.50
   1  -2  -7 1971.70   71.69
   1  -2  -7 1995.30   71.29
  -1   2   7 1917.51   71.39
  -1   2   7 1914.91   70.29
   0  -2  -7  216.28   17.00
   0  -2  -7  201.58   12.70
   0  -2   7  200.48   18.80
   0  -2  -7  204.18   16.50
  -1  -2  -7  204.98   14.00
  -1  -2  -7  215.08   16.60
   1  -2   7  191.28   14.80
  -1  -2  -7  181.38   17.60
  -1  -2  -7  217.68   17.60
   1   2   7  195.78   16.00
   1   2   7  214.58   18.70
  -2  -2  -7   74.69   11.90
  -2  -2  -7   99.69   10.50
  -2  -2  -7  104.39   13.30
   2  -2   7   81.19   11.60
  -2  -2  -7   95.29   13.70
   2   2   7   81.59   12.40
   2   2   7  110.99   12.00
   2   2   7   96.09   15.40
   3  -2   7  464.45   25.70
  -3  -2  -7  495.65   27.80
  -3  -2  -7  470.45   26.70
  -3  -2  -7  518.65   23.70
   3   2   7  540.15   23.60
   3   2   7  490.35   30.30
   3   2   7  515.05   31.00
   3   2   7  493.15   26.90
  -4  -2  -7   -2.60    7.80
  -4  -2  -7    2.50    9.50
   4  -2   7    2.50    4.50
  -4  -2  -7   -8.10    5.50
  -4  -2  -7   -3.30    8.00
  -4  -2  -7    6.10    7.70
  -4  -2  -7   -3.90    6.20
  -4   2  -7    9.40    7.10
   4   2   7   -2.00    6.60
   4   2   7   10.10    8.00
   4   2   7    4.00    8.60
   4   2   7    8.50   10.00
   4   2   7  -10.00    8.40
  -5  -2  -7   17.00    8.70
   5  -2   7    2.10    5.30
  -5  -2  -7    4.60   10.10
  -5  -2  -7    1.70    8.70
  -5  -2  -7    8.70    8.80
  -5  -2  -7   26.80    9.10
  -5  -2  -7    9.30    8.70
  -5   2  -7    4.60    9.20
   5   2   7    6.80    5.90
   5   2   7    7.60    9.70
   5   2   7  -12.50    9.80
   5   2   7   14.20    8.90
   5   2   7    4.20    9.90
  -5   2  -7   35.80   10.60
   5   2   7   16.70    9.20
  -6  -2  -7    1.60    7.90
  -6  -2  -7   -3.90   10.40
  -6  -2  -7   13.60   10.30
  -6  -2  -7   -6.90    7.60
   6  -2   7    5.70    6.90
  -6  -2  -7    9.30    8.70
   6   2   7    0.50   12.50
   6   2   7   17.90   11.00
   6   2   7   11.50   10.50
   6   2   7   13.40    6.40
  -6   2  -7   10.40   10.40
   6   2   7   -3.20    5.80
  -6   2  -7    2.60    6.70
   6   2   7   -0.80    8.00
  -7  -2  -7   16.00    9.70
  -7  -2  -7   22.90   11.50
  -7  -2  -7    7.10    9.80
   7  -2   7   13.20    8.50
   7   2   7  -10.80    8.60
  -7   2  -7    3.80   10.80
   7   2   7    3.50   14.30
  -7   2  -7   16.10   10.20
   7   2   7    6.50   11.30
   7   2   7   21.30    7.40
  -7   2  -7    4.30   11.40
   7   2   7    9.40    8.50
   7   2   7   -5.30    8.60
   8  -2   7   -8.70    8.10
  -8  -2  -7    0.20    9.30
   8  -2   7   -1.80   12.30
  -8  -2  -7    9.80   11.50
  -8  -2  -7    3.30    9.70
   8  -2   7    5.70    7.50
  -8   2  -7   10.30   10.60
   8   2   7    4.60    9.20
   8   2   7  -12.10   11.00
   8   2   7   10.30    7.00
   8   2   7   15.60   11.30
   8   2   7   12.30   13.20
   8   2   7    4.20   18.70
  -8   2  -7    3.90    9.80
   9  -2   7   42.80   13.30
  -9  -2  -7   21.50   11.60
   9  -2   7   10.40   13.60
  -9  -2  -7   25.20   11.70
  -9  -2  -7   16.00   10.30
  -9   2  -7   21.10   11.70
   9   2   7   18.50   13.20
   9   2   7   12.70    8.00
   9   2   7   21.00   10.30
  -9   2  -7   25.30    9.40
   9   2   7   10.50   12.10
   9   2   7   34.50   17.20
   9   2   7   32.90   15.20
 -10  -2  -7   66.29   14.70
 -10  -2  -7   39.60   11.60
  10  -2   7   54.49   14.60
 -10  -2  -7   86.09   15.00
  10  -2   7   59.69   10.70
 -10   2  -7   72.79   14.40
  10   2   7   80.69   16.30
  10   2   7   64.79   17.00
  10   2   7   54.59   22.40
  10   2   7   74.59   12.30
  10   2   7   85.59   33.20
  10   2   7   58.49   17.00
 -10   2  -7   72.59   14.70
 -11  -2  -7  482.45   30.90
  11  -2   7  473.95   25.50
 -11  -2  -7  504.95   34.00
  11   2   7  481.25   27.40
  11   2   7  637.04   65.99
  11   2   7  422.66   32.90
 -11   2  -7  510.35   29.30
 -11   2  -7  502.35   31.80
  11   2   7  507.25   25.70
  11   2   7  436.36   42.60
  12  -2   7  196.78   23.50
 -12  -2  -7  357.56   43.30
  12  -2   7  257.07   17.00
 -12   2  -7  231.78   22.20
  12   2   7  255.37   19.40
 -12   2  -7  268.57   20.80
  12   2   7  219.48   25.60
  12   2   7  242.28   18.20
  13  -2   7  195.98   20.70
 -13  -2  -7  201.08   21.60
  13   2   7  186.08   15.70
 -13   2  -7  184.58   20.00
  13   2   7  217.88   22.10
 -13   2  -7  160.28   18.90
  14  -2   7   -3.80   14.20
  14  -2   7   -1.20    6.70
  14   2   7   -1.00    6.00
  14   2   7    1.80   10.40
 -14   2  -7   11.90    7.10
 -14   2  -7    2.50    5.70
 -17  -3   7  126.89   14.80
  17  -3  -7  126.69   11.60
  17  -3  -7   78.49   17.90
 -17   3   7  117.59   15.00
  17   3  -7  142.89   13.40
  17   3  -7   97.79   16.80
 -16  -3   7   18.30   12.20
  16  -3  -7   12.00   11.00
  16  -3  -7    5.70    7.50
 -16  -3   7   22.90   14.90
  16  -3  -7   23.00   10.50
 -16   3   7   29.60   17.70
  16   3  -7   14.50   10.60
  16   3  -7   28.00    8.80
  16   3  -7    6.90    7.40
  15  -3  -7   76.49   10.70
 -15  -3   7   69.29   14.50
  15  -3  -7   47.40   10.30
 -15  -3   7   52.19   13.90
 -15   3   7   68.19   13.00
  15   3  -7   64.39   11.10
  15   3  -7   62.99   10.40
  15   3  -7   78.29   14.20
 -14  -3   7    0.60    8.80
  14  -3  -7   11.50    9.70
  14  -3  -7    7.10    6.30
 -14  -3   7    3.30    9.70
  14  -3  -7   -8.10   13.70
 -14   3   7    3.40   11.20
  14   3  -7   11.30   10.40
 -14   3   7   14.50   11.00
  14   3  -7   -3.10    7.70
  14   3  -7   14.60   13.60
 -13  -3   7   22.40   11.00
  13  -3  -7   10.20    6.70
 -13  -3   7  -28.80   18.30
 -13  -3   7   17.90    9.10
  13  -3  -7   36.80   12.20
  13  -3  -7   13.70   16.60
  13  -3  -7   27.00   15.00
  13   3  -7   10.40   12.00
  13   3  -7   35.50   12.60
  13   3  -7   17.10   26.20
 -13   3   7   19.10   13.70
 -12  -3   7    3.50    8.90
  12  -3  -7    1.90   12.40
  12  -3  -7   13.80   10.60
 -12  -3   7    5.50    9.90
 -12  -3   7   15.60    9.50
 -12  -3   7   16.50   10.80
  12  -3  -7   28.10   11.90
  12  -3  -7  -14.00   11.70
  12  -3  -7   22.00    7.30
  12   3  -7   30.30    9.90
  12   3  -7   44.90   23.50
 -12   3   7   11.10   11.80
 -12   3   7    6.90    8.40
  12   3  -7   18.70   10.00
  12   3  -7   10.00    8.60
  11  -3  -7  309.47   30.70
 -11  -3   7  308.67   22.70
  11  -3  -7  267.67   25.70
 -11  -3   7  335.07   22.10
 -11  -3   7  338.57   24.10
  11  -3  -7  332.97   25.70
 -11  -3   7  312.17   24.40
  11  -3  -7  316.87   25.30
 -11   3   7  276.97   25.90
 -11   3   7  313.27   19.10
  11   3  -7  328.47   25.60
 -11   3   7  284.17   24.60
  11   3  -7  318.17   21.80
  11   3  -7  285.47   35.30
  11   3  -7  319.27   23.70
 -10  -3   7    2.50    8.60
 -10  -3   7  -10.30    7.30
  10  -3  -7   27.60   12.30
 -10  -3   7   -0.80    6.60
  10  -3  -7   -6.90    7.40
  10  -3  -7   -4.40    6.80
 -10  -3   7    8.70    9.40
  10  -3  -7   14.20   19.30
 -10   3   7   10.20   10.60
  10   3  -7    9.50    9.10
 -10   3   7   -8.10    8.80
  10   3  -7  -18.60   14.20
  10   3  -7  -11.50    7.40
 -10   3   7   15.10   11.20
 -10   3   7   11.90   11.70
  10   3  -7   -7.40    5.20
  10   3  -7   -7.40    5.40
   9  -3  -7   24.20   10.10
  -9  -3   7   25.60    7.80
   9  -3  -7   23.90   10.90
   9  -3  -7   30.10   18.10
  -9  -3   7   17.00    7.50
  -9  -3   7   30.40   17.00
  -9  -3   7   20.90    9.50
   9  -3  -7   17.90   15.80
  -9  -3   7   30.10   10.70
   9  -3  -7   14.10    5.90
   9   3  -7   21.60    8.70
  -9   3   7   13.50   11.30
  -9   3   7   17.50   11.90
  -9   3   7   10.80   11.40
   9   3  -7    4.70   14.40
   9   3  -7   17.40    9.40
   9   3  -7    8.00    9.40
   9   3  -7   20.70    9.30
  -9   3   7    0.50    8.40
  -8  -3   7   15.30    7.80
   8  -3  -7    7.10    7.20
  -8  -3   7    9.40    9.00
  -8  -3   7   15.70    9.90
   8  -3  -7   35.80   14.10
   8  -3  -7   20.60    7.50
   8  -3  -7    1.80    7.20
   8   3  -7   19.70    8.30
   8   3  -7   10.40    8.60
   8   3  -7    3.70    8.50
   8   3  -7   20.00   15.10
  -8   3   7   25.50   11.80
   8   3  -7    3.80   16.10
  -8   3   7   13.00   10.50
  -8   3   7   20.00    8.90
  -8   3   7   -0.70    7.60
  -7  -3   7  172.38   18.90
   7  -3  -7  141.79   15.80
  -7  -3   7  154.18   18.40
  -7  -3   7  158.48   13.50
   7  -3  -7  135.79   12.20
   7  -3  -7  168.58   16.90
   7   3  -7  135.09   20.20
   7   3  -7  202.28   32.90
   7   3  -7  144.39   15.30
  -7   3   7  139.79   20.90
  -7   3   7  139.89   20.60
  -7   3   7  163.28   18.90
   6  -3  -7   43.60    9.70
  -6  -3   7   37.70   12.00
   6  -3  -7   55.89    9.00
   6  -3  -7   46.90   11.60
  -6  -3   7   38.20    7.70
  -6   3   7   49.90   13.00
  -6   3   7   38.40   14.60
   6   3  -7   50.29   15.30
   6   3  -7   41.40   24.30
   6   3  -7   44.30   10.40
  -6   3   7   42.10   12.20
   5  -3  -7  727.23   34.80
   5  -3  -7  648.04   33.70
   5  -3  -7  633.14   28.10
  -5   3   7  683.03   34.00
  -5   3   7  650.43   33.70
  -5   3   7  678.93   29.80
   5   3  -7  696.43   31.50
   5   3  -7  606.84   36.70
   4  -3  -7  100.39   13.60
   4  -3  -7  121.39   11.00
  -4  -3   7  114.29   11.40
   4  -3  -7  101.79   13.70
  -4   3   7  146.79   18.80
  -4   3   7  118.09   16.40
  -4   3   7  109.89   17.50
   4   3  -7   99.49   16.50
  -4   3   7  101.09   13.20
   4   3  -7  163.98   19.30
   4   3  -7   83.19   12.80
  -3  -3   7   60.69    9.10
   3  -3  -7   44.50    9.70
   3  -3  -7   31.00    9.20
   3  -3  -7   49.90    8.50
   3   3  -7   44.70   11.50
  -3   3   7   44.40   11.20
  -3   3   7   44.40    8.90
  -3   3   7   56.89   11.20
  -3   3   7   23.90    9.20
   3   3  -7   51.69    9.50
  -2  -3   7    1.80    5.90
   2  -3  -7    8.10    7.00
   2  -3  -7    4.80    7.50
   2  -3  -7    5.60    5.50
  -2   3   7   21.20   11.30
   2   3  -7   -6.10    6.10
  -2   3   7   12.90    7.30
  -2   3   7   10.90    6.30
   2   3  -7   -2.80    5.20
   1  -3  -7  130.19   15.80
   1  -3  -7  100.79   14.70
   1  -3  -7   90.29   10.50
  -1  -3   7  105.89   12.30
  -1   3   7  107.09   15.00
   1   3  -7   85.59   16.50
  -1   3   7  131.59   17.00
  -1   3   7  112.89   13.30
  -1   3   7   94.89   13.40
   1   3  -7  126.59   16.00
   0  -3  -7  147.39   19.80
   0  -3  -7  174.58   17.50
   0  -3  -7  173.88   17.50
   0  -3  -7  174.28   17.90
   0  -3  -7  103.09   18.30
   0   3  -7  129.99   16.10
   0   3  -7  134.39   16.90
   0   3   7  136.59   15.00
   0   3   7  133.19   18.10
   0   3   7  140.49   14.80
   0   3   7  165.78   17.00
  -1  -3  -7  100.09   15.50
  -1  -3  -7  144.19   18.00
  -1  -3  -7  112.09   16.00
  -1  -3  -7  120.49   16.20
  -1  -3  -7  126.39   11.50
   1   3   7  123.09   19.20
  -1   3  -7   87.49   18.00
   1   3   7  109.09   16.20
   1   3   7  112.49   16.00
   1   3   7  124.39   16.10
  -2  -3  -7    8.50    8.50
  -2  -3  -7   25.00    6.90
  -2  -3  -7   30.10   10.20
  -2  -3  -7   25.60    9.60
  -2  -3  -7   13.60   11.00
   2   3   7   15.20    9.80
   2   3   7   13.40    8.80
  -2   3  -7   26.60    9.90
  -2   3  -7   36.00    8.90
   2   3   7   35.50   12.70
  -3  -3  -7   23.70   10.00
  -3  -3  -7   29.20   11.70
  -3  -3  -7   37.30   11.10
  -3  -3  -7   30.60    9.10
  -3  -3  -7   30.30    7.50
   3   3   7   30.60   12.10
   3   3   7   30.80   10.80
  -3   3  -7   10.80   13.70
  -3   3  -7   54.99   12.70
   3   3   7   31.60   12.00
  -3   3  -7   43.80    9.10
  -3   3  -7   35.40   10.90
   3   3   7   39.60    9.60
  -4  -3  -7  163.68   19.00
  -4  -3  -7  140.99   17.20
  -4  -3  -7  131.89   13.10
  -4  -3  -7  139.09   14.60
  -4  -3  -7  154.48   17.20
   4   3   7  137.79   15.70
  -4   3  -7  184.18   20.60
  -4   3  -7  142.89   18.20
  -4   3  -7  131.59   17.70
   4   3   7  130.99   16.70
  -4   3  -7  131.49   20.60
   4   3   7  101.09   17.40
   4   3   7  157.08   15.40
   4   3   7  122.39   19.40
   4   3   7  145.49   24.10
  -5  -3  -7  483.85   23.80
  -5  -3  -7  540.95   28.90
  -5  -3  -7  457.55   30.00
  -5  -3  -7  438.66   32.60
  -5  -3  -7  480.05   26.00
   5   3   7  481.65   31.40
   5   3   7  410.96   34.00
   5   3   7  474.55   29.10
   5   3   7  490.85   28.90
   5   3   7  461.75   26.30
  -5   3  -7  465.65   29.20
  -5   3  -7  451.25   26.70
  -5   3  -7  496.75   30.40
  -5   3  -7  461.85   27.40
  -6  -3  -7   32.50   12.00
  -6  -3  -7   22.70   10.30
  -6  -3  -7   28.30   10.70
  -6  -3  -7   21.00   12.90
  -6   3  -7   26.40    9.60
   6   3   7   18.00   12.20
   6   3   7   23.70   11.40
   6   3   7   51.29   12.90
  -6   3  -7   25.80   11.40
  -6   3  -7   42.30   18.70
   6   3   7    7.10   13.50
   7  -3   7   79.29   10.50
  -7  -3  -7  108.19   16.90
  -7  -3  -7   82.09   13.30
  -7  -3  -7  101.79   19.50
  -7   3  -7  100.19   17.50
  -7   3  -7   72.39   14.70
   7   3   7   87.59   16.90
   7   3   7   69.99   13.90
  -7   3  -7   99.39   19.00
   7   3   7   69.69   17.40
   7   3   7   86.19   14.40
   7   3   7   81.99   13.20
  -8  -3  -7    3.20    7.80
   8  -3   7    9.90    8.00
  -8  -3  -7   -1.90    8.90
   8   3   7   11.00   12.60
   8   3   7  -14.30    9.70
   8   3   7  -19.10   16.80
   8   3   7   -2.90   10.30
   8   3   7   -1.50   10.70
[truncated: 537,577 more chars]
